# Supplementary material for: catena-Poly[[diaqua­calcium(II)]-bis­(μ-quinoline-3-carboxyl­ato)]
Source: Acta Crystallogr Sect E Struct Rep Online. 2010 Oct 23;66(Pt 11):m1441–2. doi: 10.1107/S1600536810039401 (PMC3009206; doi:10.1107/S1600536810039401)
Supplement: Supplementary file 1 [file e-66-m1441-sup1.cif]

##############################################################################
###                                                                        ###
###        Electronic paper (Acta Crystallographica Section E)             ###
###                                                                        ###
##############################################################################
#                                                                            #
# This CIF contains the data in a paper accepted for publication in Acta     #
# Crystallographica Section E. It conforms to the requirements of Notes      #
# for Authors for Section E, and has been peer reviewed under the auspices   #
# of the IUCr Commission on Journals.                                        #
#                                                                            #
# Full details of the Crystallographic Information File format               #
# are given in the paper "The Crystallographic Information File (CIF):       #
# a New Standard Archive File for Crystallography" by S. R. Hall, F. H.      #
# Allen and I. D. Brown [Acta Cryst. (1991), A47, 655-685].                  #
#                                                                            #
# The current version of the core CIF dictionary is obtainable from          #
# ftp://ftp.iucr.org/pub/cif_core.dic. The current version number is 2.4.    #
#                                                                            #
# Software is freely available for graphical display of the structure(s) in  #
# this CIF.  For information consult the CIF home page http://www.iucr.org/  #
# cif/home.html                                                              #
#                                                                            #
# This file may be used for bona fide research purposes within the           #
# scientific community so long as proper attribution is given to the journal # 
# article from which it was obtained.                                        #
#                                                                            #
##############################################################################
                                             
data_I
_audit_creation_method     SHELXL-97
_chemical_name_systematic
;
<i>catena</i>-Poly[[diaquacalcium(II)]-bis(\m-quinoline-3-carboxylato)]
;
_chemical_name_common     ?
_chemical_formula_moiety     'C20 H16 Ca N2 O6'
_chemical_formula_sum     'C20 H16 Ca N2 O6'
_chemical_formula_iupac     '[Ca (C10 H6 N O2)2 (H2 O)2]'
_chemical_formula_weight     420.43
_chemical_melting_point     ?
_symmetry_cell_setting     monoclinic
_symmetry_space_group_name_H-M     'P 21/c'
_symmetry_space_group_name_Hall     '-P 2ybc'
loop_
    _symmetry_equiv_pos_as_xyz
    'x, y, z'
    '-x, y+1/2, -z+1/2'
    '-x, -y, -z'
    'x, -y-1/2, z-1/2'
_cell_length_a     16.0115(16)
_cell_length_b     15.3636(16)
_cell_length_c     7.7962(8)
_cell_angle_alpha     90.00
_cell_angle_beta     97.9280(10)
_cell_angle_gamma     90.00
_cell_volume     1899.5(3)
_cell_formula_units_Z     4
_cell_measurement_reflns_used     3600
_cell_measurement_theta_min     1.36
_cell_measurement_theta_max     25.0
_cell_measurement_temperature     296(2)
_exptl_crystal_description     block
_exptl_crystal_colour     colorless
_exptl_crystal_size_max     0.30
_exptl_crystal_size_mid     0.26
_exptl_crystal_size_min     0.25
_exptl_crystal_density_diffrn     1.470
_exptl_crystal_density_meas     ?
_exptl_crystal_density_method     'not measured'
_exptl_crystal_F_000     872
_exptl_absorpt_coefficient_mu     0.372
_exptl_absorpt_correction_type     multi-scan
_exptl_absorpt_process_details     '(SADABS; Bruker, 2008)'
_exptl_absorpt_correction_T_min     0.8967
_exptl_absorpt_correction_T_max     0.9129
_exptl_special_details
;
;
_diffrn_ambient_temperature     296(2)
_diffrn_radiation_type     MoK\a
_diffrn_radiation_wavelength     0.71073
_diffrn_radiation_source     'fine-focus sealed tube'
_diffrn_radiation_monochromator     graphite
_diffrn_measurement_device_type     'Bruker APEXII area-detector diffractometer'
_diffrn_measurement_method     '\f and \w scan'
_diffrn_detector_area_resol_mean     ?
_diffrn_reflns_number     9735
_diffrn_reflns_av_R_equivalents     0.0323
_diffrn_reflns_av_sigmaI/netI     0.0382
_diffrn_reflns_theta_min     1.85
_diffrn_reflns_theta_max     25.20
_diffrn_reflns_theta_full     25.20
_diffrn_measured_fraction_theta_max     0.996
_diffrn_measured_fraction_theta_full     0.996
_diffrn_reflns_limit_h_min     -19
_diffrn_reflns_limit_h_max     16
_diffrn_reflns_limit_k_min     -18
_diffrn_reflns_limit_k_max     18
_diffrn_reflns_limit_l_min     -9
_diffrn_reflns_limit_l_max     9
_diffrn_standards_number     0
_diffrn_standards_interval_count     .
_diffrn_standards_interval_time     .
_diffrn_standards_decay_%     ?
_refine_special_details
;
Refinement of <i>F</i>^2^ against ALL reflections. The weighted <i>R</i>-factor
<i>wR</i> and goodness of fit <i>S</i> are based on <i>F</i>^2^, conventional
<i>R</i>-factors <i>R</i> are based on <i>F</i>, with <i>F</i> set to zero for
negative <i>F</i>^2^. The threshold expression of <i>F</i>^2^ >
\s(<i>F</i>^2^) is used only for calculating <i>R</i>-factors(gt) <i>etc</i>.
and is not relevant to the choice of reflections for refinement.
<i>R</i>-factors based on <i>F</i>^2^ are statistically about twice as large
as those based on <i>F</i>, and <i>R</i>- factors based on ALL data will be
even larger.
;
_reflns_number_total     3411
_reflns_number_gt     2433
_reflns_threshold_expression     'I>2\s(I)'
_refine_ls_structure_factor_coef     Fsqd
_refine_ls_matrix_type     full
_refine_ls_R_factor_all     0.0562
_refine_ls_R_factor_gt     0.0352
_refine_ls_wR_factor_gt     0.0788
_refine_ls_wR_factor_ref     0.0896
_refine_ls_goodness_of_fit_ref     1.023
_refine_ls_restrained_S_all     1.110
_refine_ls_number_reflns     3411
_refine_ls_number_parameters     262
_refine_ls_number_restraints     6
_refine_ls_hydrogen_treatment     constr
_refine_ls_weighting_scheme     calc
_refine_ls_weighting_details
         'calc w=1/[\s^2^(Fo^2^)+(0.0344P)^2^+0.6204P] where P=(Fo^2^+2Fc^2^)/3'
_atom_sites_solution_hydrogens     geom
_atom_sites_solution_primary     direct
_atom_sites_solution_secondary     difmap
_refine_ls_shift/su_max     0.000
_refine_ls_shift/su_mean     0.000
_refine_diff_density_max     0.252
_refine_diff_density_min     -0.261
_refine_ls_extinction_method     none
_refine_ls_extinction_coef     ?
loop_
    _atom_type_symbol
    _atom_type_description
    _atom_type_scat_dispersion_real
    _atom_type_scat_dispersion_imag
    _atom_type_scat_source
    'C' 'C' 0.0033 0.0016
                         'International Tables Vol C Tables 4.2.6.8 and 6.1.1.4'
    'H' 'H' 0.0000 0.0000
                         'International Tables Vol C Tables 4.2.6.8 and 6.1.1.4'
    'N' 'N' 0.0061 0.0033
                         'International Tables Vol C Tables 4.2.6.8 and 6.1.1.4'
    'O' 'O' 0.0106 0.0060
                         'International Tables Vol C Tables 4.2.6.8 and 6.1.1.4'
    'Ca' 'Ca' 0.2262 0.3064
                         'International Tables Vol C Tables 4.2.6.8 and 6.1.1.4'
_computing_data_collection     'APEX2 (Bruker, 2008)'
_computing_cell_refinement     'SAINT (Bruker, 2008)'
_computing_data_reduction     'SAINT (Bruker, 2008)'
_computing_structure_solution     'SHELXS97 (Sheldrick, 2008)'
_computing_structure_refinement     'SHELXL97 (Sheldrick, 2008)'
_computing_molecular_graphics     'SHELXTL (Sheldrick, 2008)'
_computing_publication_material     'SHELXTL (Sheldrick, 2008)'
loop_
    _atom_site_type_symbol
    _atom_site_label
    _atom_site_fract_x
    _atom_site_fract_y
    _atom_site_fract_z
    _atom_site_U_iso_or_equiv
    _atom_site_adp_type
    _atom_site_calc_flag
    _atom_site_refinement_flags
    _atom_site_occupancy
    _atom_site_disorder_assembly
    _atom_site_disorder_group
    Ca Ca1 0.24944(3) 0.78080(3) 0.25589(6) 0.02366(14) Uani d . 1 . .
    C C1 0.45779(14) 0.63295(14) 0.1201(3) 0.0284(5) Uani d . 1 . .
    N N2 0.58144(13) 0.54488(14) 0.1998(3) 0.0420(6) Uani d . 1 . .
    C C2 0.48749(15) 0.65988(16) -0.0265(3) 0.0349(6) Uani d . 1 . .
    H H2 0.4562 0.6989 -0.1008 0.042 Uiso calc R 1 . .
    C C10 0.50824(16) 0.57576(17) 0.2313(3) 0.0394(6) Uani d . 1 . .
    H H10 0.4887 0.5587 0.3331 0.047 Uiso calc R 1 . .
    C C11 0.37390(15) 0.66290(14) 0.1614(3) 0.0278(5) Uani d . 1 . .
    C C8 0.61064(15) 0.57047(16) 0.0508(3) 0.0360(6) Uani d . 1 . .
    C C3 0.56531(16) 0.62891(17) -0.0660(3) 0.0374(6) Uani d . 1 . .
    C C7 0.68710(17) 0.53586(18) 0.0112(4) 0.0471(7) Uani d . 1 . .
    H H7 0.7182 0.4980 0.0885 0.057 Uiso calc R 1 . .
    C C4 0.59749(19) 0.6509(2) -0.2199(4) 0.0626(9) Uani d . 1 . .
    H H4 0.5687 0.6903 -0.2970 0.075 Uiso calc R 1 . .
    C C6 0.71558(19) 0.5574(2) -0.1385(4) 0.0634(9) Uani d . 1 . .
    H H6 0.7659 0.5337 -0.1638 0.076 Uiso calc R 1 . .
    C C5 0.6704(2) 0.6145(3) -0.2557(5) 0.0743(11) Uani d . 1 . .
    H H5 0.6904 0.6279 -0.3590 0.089 Uiso calc R 1 . .
    N N1 0.00972(12) 0.44091(13) 0.2997(3) 0.0352(5) Uani d . 1 . .
    C C22 0.15016(13) 0.63803(14) 0.3447(3) 0.0244(5) Uani d . 1 . .
    C C12 0.11785(14) 0.54892(15) 0.3760(3) 0.0272(5) Uani d . 1 . .
    C C21 0.04213(15) 0.51849(15) 0.2802(3) 0.0323(6) Uani d . 1 . .
    H H21 0.0134 0.5556 0.1982 0.039 Uiso calc R 1 . .
    C C13 0.16177(15) 0.49416(16) 0.4924(3) 0.0319(6) Uani d . 1 . .
    H H13 0.2113 0.5129 0.5586 0.038 Uiso calc R 1 . .
    C C18 0.02177(17) 0.30129(17) 0.4363(4) 0.0423(7) Uani d . 1 . .
    H H18 -0.0301 0.2856 0.3752 0.051 Uiso calc R 1 . .
    C C14 0.13216(16) 0.40902(15) 0.5126(3) 0.0327(6) Uani d . 1 . .
    C C19 0.05460(16) 0.38521(15) 0.4152(3) 0.0329(6) Uani d . 1 . .
    C C17 0.0653(2) 0.24367(19) 0.5447(4) 0.0543(8) Uani d . 1 . .
    H H17 0.0433 0.1884 0.5569 0.065 Uiso calc R 1 . .
    C C15 0.17626(18) 0.34683(18) 0.6242(4) 0.0470(7) Uani d . 1 . .
    H H15 0.2280 0.3612 0.6876 0.056 Uiso calc R 1 . .
    C C16 0.1433(2) 0.26606(19) 0.6392(4) 0.0579(9) Uani d . 1 . .
    H H16 0.1727 0.2254 0.7126 0.069 Uiso calc R 1 . .
    O O3 0.18843(9) 0.67991(10) 0.47024(19) 0.0292(4) Uani d . 1 . .
    O O4 0.14006(10) 0.66737(10) 0.1932(2) 0.0335(4) Uani d . 1 . .
    O O1 0.36040(11) 0.66234(11) 0.3145(2) 0.0405(4) Uani d . 1 . .
    O O2 0.32086(9) 0.69201(10) 0.0404(2) 0.0312(4) Uani d . 1 . .
    O O1W 0.15496(10) 0.88329(10) 0.3557(2) 0.0360(4) Uani d D 1 . .
    H H1W 0.1487 0.8714 0.4588 0.054 Uiso d RD 1 . .
    H H2W 0.1156 0.9051 0.3282 0.054 Uiso d RD 1 . .
    O O2W 0.34752(10) 0.88362(11) 0.1592(2) 0.0414(5) Uani d D 1 . .
    H H3W 0.3577 0.8785 0.0459 0.062 Uiso d RD 1 . .
    H H4W 0.3751 0.9313 0.1964 0.062 Uiso d RD 1 . .
loop_
    _atom_site_aniso_label
    _atom_site_aniso_U_11
    _atom_site_aniso_U_22
    _atom_site_aniso_U_33
    _atom_site_aniso_U_12
    _atom_site_aniso_U_13
    _atom_site_aniso_U_23
    Ca1 0.0245(3) 0.0257(2) 0.0204(3) -0.0003(2) 0.00171(18) 0.00021(19)
    C1 0.0283(13) 0.0289(13) 0.0266(13) 0.0030(10) -0.0005(10) -0.0037(10)
    N2 0.0387(13) 0.0447(13) 0.0421(14) 0.0147(11) 0.0040(10) 0.0051(11)
    C2 0.0309(14) 0.0390(14) 0.0332(15) 0.0070(11) -0.0014(11) 0.0048(12)
    C10 0.0383(16) 0.0442(16) 0.0357(15) 0.0123(12) 0.0049(12) 0.0048(12)
    C11 0.0328(14) 0.0238(12) 0.0261(14) 0.0012(10) 0.0009(11) -0.0020(10)
    C8 0.0306(15) 0.0365(14) 0.0398(16) 0.0041(11) 0.0015(12) -0.0056(12)
    C3 0.0332(15) 0.0424(15) 0.0370(15) 0.0036(12) 0.0057(12) 0.0014(12)
    C7 0.0353(16) 0.0483(17) 0.058(2) 0.0118(13) 0.0067(14) -0.0031(14)
    C4 0.051(2) 0.086(2) 0.056(2) 0.0174(17) 0.0216(16) 0.0237(18)
    C6 0.0412(19) 0.077(2) 0.076(2) 0.0149(17) 0.0228(17) -0.006(2)
    C5 0.057(2) 0.111(3) 0.062(2) 0.017(2) 0.0312(18) 0.017(2)
    N1 0.0315(12) 0.0328(12) 0.0405(13) -0.0059(9) 0.0020(10) -0.0042(10)
    C22 0.0215(12) 0.0274(12) 0.0248(13) -0.0006(10) 0.0051(10) -0.0045(10)
    C12 0.0283(13) 0.0287(12) 0.0250(13) -0.0030(10) 0.0052(10) -0.0035(10)
    C21 0.0309(14) 0.0326(14) 0.0326(14) -0.0038(11) 0.0016(11) -0.0008(11)
    C13 0.0314(14) 0.0352(14) 0.0291(14) -0.0056(11) 0.0040(11) -0.0029(11)
    C18 0.0436(17) 0.0392(15) 0.0453(18) -0.0111(13) 0.0105(13) -0.0021(13)
    C14 0.0363(15) 0.0330(14) 0.0293(14) -0.0026(11) 0.0061(11) 0.0002(11)
    C19 0.0351(15) 0.0317(14) 0.0336(15) -0.0060(11) 0.0107(11) -0.0065(11)
    C17 0.072(2) 0.0379(16) 0.055(2) -0.0167(15) 0.0147(17) 0.0054(14)
    C15 0.0496(18) 0.0432(16) 0.0461(18) -0.0063(14) -0.0005(14) 0.0062(13)
    C16 0.073(2) 0.0407(17) 0.058(2) -0.0011(16) 0.0035(17) 0.0175(15)
    O3 0.0333(9) 0.0287(9) 0.0246(9) -0.0058(7) 0.0010(7) -0.0030(7)
    O4 0.0404(10) 0.0370(10) 0.0225(9) -0.0079(8) 0.0019(7) 0.0020(7)
    O1 0.0460(11) 0.0530(11) 0.0231(10) 0.0156(9) 0.0070(8) 0.0015(8)
    O2 0.0275(9) 0.0386(10) 0.0263(10) 0.0074(7) 0.0000(7) 0.0015(7)
    O1W 0.0361(10) 0.0431(10) 0.0285(10) 0.0110(8) 0.0035(8) 0.0025(8)
    O2W 0.0474(12) 0.0481(11) 0.0292(10) -0.0211(9) 0.0070(8) -0.0055(8)
_geom_special_details
;
All e.s.d.'s (except the e.s.d. in the dihedral angle between two l.s. planes)
are estimated using the full covariance matrix. The cell e.s.d.'s are taken
into account individually in the estimation of e.s.d.'s in distances, angles
and torsion angles; correlations between e.s.d.'s in cell parameters are only
used when they are defined by crystal symmetry. An approximate (isotropic)
treatment of cell e.s.d.'s is used for estimating e.s.d.'s involving l.s.
planes.
;
loop_
    _geom_bond_atom_site_label_1
    _geom_bond_atom_site_label_2
    _geom_bond_site_symmetry_2
    _geom_bond_distance
    _geom_bond_publ_flag
    Ca1 O3 4_575 2.3829(16) ?
    Ca1 O1W . 2.3871(16) ?
    Ca1 O2 4_576 2.3877(16) ?
    Ca1 O2W . 2.4202(17) ?
    Ca1 O4 . 2.4712(16) ?
    Ca1 O1 . 2.5404(17) ?
    Ca1 O2 . 2.5538(16) ?
    Ca1 O3 . 2.5689(16) ?
    Ca1 H1W . 2.7828 ?
    C1 C2 . 1.362(3) ?
    C1 C10 . 1.408(3) ?
    C1 C11 . 1.496(3) ?
    N2 C10 . 1.318(3) ?
    N2 C8 . 1.368(3) ?
    C2 C3 . 1.407(3) ?
    C2 H2 . 0.9300 ?
    C10 H10 . 0.9300 ?
    C11 O1 . 1.242(3) ?
    C11 O2 . 1.261(3) ?
    C8 C3 . 1.407(3) ?
    C8 C7 . 1.408(3) ?
    C3 C4 . 1.410(4) ?
    C7 C6 . 1.352(4) ?
    C7 H7 . 0.9300 ?
    C4 C5 . 1.357(4) ?
    C4 H4 . 0.9300 ?
    C6 C5 . 1.395(4) ?
    C6 H6 . 0.9300 ?
    C5 H5 . 0.9300 ?
    N1 C21 . 1.317(3) ?
    N1 C19 . 1.371(3) ?
    C22 O4 . 1.254(3) ?
    C22 O3 . 1.258(3) ?
    C22 C12 . 1.495(3) ?
    C12 C13 . 1.360(3) ?
    C12 C21 . 1.413(3) ?
    C21 H21 . 0.9300 ?
    C13 C14 . 1.407(3) ?
    C13 H13 . 0.9300 ?
    C18 C17 . 1.350(4) ?
    C18 C19 . 1.410(3) ?
    C18 H18 . 0.9300 ?
    C14 C19 . 1.412(3) ?
    C14 C15 . 1.414(4) ?
    C17 C16 . 1.402(4) ?
    C17 H17 . 0.9300 ?
    C15 C16 . 1.360(4) ?
    C15 H15 . 0.9300 ?
    C16 H16 . 0.9300 ?
    O3 Ca1 4_576 2.3829(16) ?
    O2 Ca1 4_575 2.3877(16) ?
    O1W H1W . 0.8432 ?
    O1W H2W . 0.7195 ?
    O2W H3W . 0.9231 ?
    O2W H4W . 0.8836 ?
loop_
    _geom_angle_atom_site_label_1
    _geom_angle_atom_site_label_2
    _geom_angle_atom_site_label_3
    _geom_angle_site_symmetry_1
    _geom_angle_site_symmetry_3
    _geom_angle
    _geom_angle_publ_flag
    O3 Ca1 O1W 4_575 . 86.63(5) ?
    O3 Ca1 O2 4_575 4_576 154.94(6) ?
    O1W Ca1 O2 . 4_576 79.95(6) ?
    O3 Ca1 O2W 4_575 . 75.13(6) ?
    O1W Ca1 O2W . . 97.97(6) ?
    O2 Ca1 O2W 4_576 . 85.81(5) ?
    O3 Ca1 O4 4_575 . 78.80(5) ?
    O1W Ca1 O4 . . 93.79(6) ?
    O2 Ca1 O4 4_576 . 122.87(5) ?
    O2W Ca1 O4 . . 150.61(6) ?
    O3 Ca1 O1 4_575 . 122.42(5) ?
    O1W Ca1 O1 . . 150.78(6) ?
    O2 Ca1 O1 4_576 . 74.02(6) ?
    O2W Ca1 O1 . . 93.21(6) ?
    O4 Ca1 O1 . . 89.39(6) ?
    O3 Ca1 O2 4_575 . 71.54(5) ?
    O1W Ca1 O2 . . 158.17(6) ?
    O2 Ca1 O2 4_576 . 120.27(6) ?
    O2W Ca1 O2 . . 76.99(6) ?
    O4 Ca1 O2 . . 82.10(5) ?
    O1 Ca1 O2 . . 50.97(5) ?
    O3 Ca1 O3 4_575 . 128.11(6) ?
    O1W Ca1 O3 . . 82.58(5) ?
    O2 Ca1 O3 4_576 . 71.20(5) ?
    O2W Ca1 O3 . . 156.61(6) ?
    O4 Ca1 O3 . . 51.72(5) ?
    O1 Ca1 O3 . . 76.70(5) ?
    O2 Ca1 O3 . . 110.53(5) ?
    O3 Ca1 Ca1 4_575 4_575 37.49(4) ?
    O1W Ca1 Ca1 . 4_575 123.88(4) ?
    O2 Ca1 Ca1 4_576 4_575 151.60(4) ?
    O2W Ca1 Ca1 . 4_575 76.36(4) ?
    O4 Ca1 Ca1 . 4_575 74.71(4) ?
    O1 Ca1 Ca1 . 4_575 84.96(4) ?
    O2 Ca1 Ca1 . 4_575 34.37(4) ?
    O3 Ca1 Ca1 . 4_575 122.74(4) ?
    O3 Ca1 Ca1 4_575 4_576 155.93(4) ?
    O1W Ca1 Ca1 . 4_576 75.75(4) ?
    O2 Ca1 Ca1 4_576 4_576 37.14(4) ?
    O2W Ca1 Ca1 . 4_576 122.94(4) ?
    O4 Ca1 Ca1 . 4_576 86.04(4) ?
    O1 Ca1 Ca1 . 4_576 75.51(4) ?
    O2 Ca1 Ca1 . 4_576 124.99(4) ?
    O3 Ca1 Ca1 . 4_576 34.37(3) ?
    Ca1 Ca1 Ca1 4_575 4_576 152.71(2) ?
    O3 Ca1 H1W 4_575 . 102.1 ?
    O1W Ca1 H1W . . 16.6 ?
    O2 Ca1 H1W 4_576 . 68.0 ?
    O2W Ca1 H1W . . 107.6 ?
    O4 Ca1 H1W . . 90.8 ?
    O1 Ca1 H1W . . 134.6 ?
    O2 Ca1 H1W . . 171.3 ?
    O3 Ca1 H1W . . 68.3 ?
    Ca1 Ca1 H1W 4_575 . 138.4 ?
    Ca1 Ca1 H1W 4_576 . 59.2 ?
    C2 C1 C10 . . 118.0(2) ?
    C2 C1 C11 . . 121.0(2) ?
    C10 C1 C11 . . 121.0(2) ?
    C10 N2 C8 . . 118.1(2) ?
    C1 C2 C3 . . 120.2(2) ?
    C1 C2 H2 . . 119.9 ?
    C3 C2 H2 . . 119.9 ?
    N2 C10 C1 . . 124.0(2) ?
    N2 C10 H10 . . 118.0 ?
    C1 C10 H10 . . 118.0 ?
    O1 C11 O2 . . 122.2(2) ?
    O1 C11 C1 . . 119.0(2) ?
    O2 C11 C1 . . 118.7(2) ?
    N2 C8 C3 . . 121.8(2) ?
    N2 C8 C7 . . 119.1(2) ?
    C3 C8 C7 . . 119.1(3) ?
    C2 C3 C8 . . 117.8(2) ?
    C2 C3 C4 . . 122.9(2) ?
    C8 C3 C4 . . 119.1(2) ?
    C6 C7 C8 . . 120.3(3) ?
    C6 C7 H7 . . 119.9 ?
    C8 C7 H7 . . 119.9 ?
    C5 C4 C3 . . 120.1(3) ?
    C5 C4 H4 . . 119.9 ?
    C3 C4 H4 . . 119.9 ?
    C7 C6 C5 . . 120.9(3) ?
    C7 C6 H6 . . 119.6 ?
    C5 C6 H6 . . 119.6 ?
    C4 C5 C6 . . 120.5(3) ?
    C4 C5 H5 . . 119.8 ?
    C6 C5 H5 . . 119.8 ?
    C21 N1 C19 . . 117.5(2) ?
    O4 C22 O3 . . 122.3(2) ?
    O4 C22 C12 . . 118.7(2) ?
    O3 C22 C12 . . 119.0(2) ?
    C13 C12 C21 . . 118.4(2) ?
    C13 C12 C22 . . 121.1(2) ?
    C21 C12 C22 . . 120.5(2) ?
    N1 C21 C12 . . 124.2(2) ?
    N1 C21 H21 . . 117.9 ?
    C12 C21 H21 . . 117.9 ?
    C12 C13 C14 . . 119.9(2) ?
    C12 C13 H13 . . 120.1 ?
    C14 C13 H13 . . 120.1 ?
    C17 C18 C19 . . 120.3(3) ?
    C17 C18 H18 . . 119.9 ?
    C19 C18 H18 . . 119.9 ?
    C13 C14 C19 . . 117.7(2) ?
    C13 C14 C15 . . 123.3(2) ?
    C19 C14 C15 . . 118.9(2) ?
    N1 C19 C18 . . 118.5(2) ?
    N1 C19 C14 . . 122.3(2) ?
    C18 C19 C14 . . 119.2(2) ?
    C18 C17 C16 . . 120.9(3) ?
    C18 C17 H17 . . 119.5 ?
    C16 C17 H17 . . 119.5 ?
    C16 C15 C14 . . 120.2(3) ?
    C16 C15 H15 . . 119.9 ?
    C14 C15 H15 . . 119.9 ?
    C15 C16 C17 . . 120.5(3) ?
    C15 C16 H16 . . 119.8 ?
    C17 C16 H16 . . 119.8 ?
    C22 O3 Ca1 . 4_576 161.76(15) ?
    C22 O3 Ca1 . . 89.47(13) ?
    Ca1 O3 Ca1 4_576 . 108.15(6) ?
    C22 O4 Ca1 . . 94.08(13) ?
    C11 O1 Ca1 . . 91.84(14) ?
    C11 O2 Ca1 . 4_575 160.71(15) ?
    C11 O2 Ca1 . . 90.76(13) ?
    Ca1 O2 Ca1 4_575 . 108.49(6) ?
    Ca1 O1W H1W . . 109.4 ?
    Ca1 O1W H2W . . 141.1 ?
    H1W O1W H2W . . 99.8 ?
    Ca1 O2W H3W . . 116.8 ?
    Ca1 O2W H4W . . 139.0 ?
    H3W O2W H4W . . 103.8 ?
loop_
    _geom_hbond_atom_site_label_D
    _geom_hbond_atom_site_label_H
    _geom_hbond_atom_site_label_A
    _geom_hbond_site_symmetry_A
    _geom_hbond_distance_DH
    _geom_hbond_distance_HA
    _geom_hbond_distance_DA
    _geom_hbond_angle_DHA
    O2W H4W N2 2_655 0.88 2.01 2.880(3) 169.5
    O2W H3W O1 4_575 0.92 1.92 2.813(2) 163.4
    O1W H2W N1 2 0.72 2.18 2.885(2) 164.7
    O1W H1W O4 4_576 0.84 1.94 2.785(2) 174.1
data_global
_journal_date_recd_electronic     2010-09-14
_journal_date_accepted     2010-10-01
_journal_name_full     'Acta Crystallographica, Section E'
_journal_year     2010
_journal_volume     66
_journal_issue     11
_journal_page_first     m1441
_journal_page_last     m1442
_journal_paper_category     QM
_journal_coeditor_code     ZS2067
_publ_contact_author_name     'Wen-Dong Song'
_publ_contact_author_address
;
College of Science, Guangdong Ocean University,
Zhan Jiang 524088
People's Republic of China.
;
_publ_contact_author_email     songwd60@163.com
_publ_contact_author_fax     '86 0759 2383636'
_publ_contact_author_phone     '86 0759 2383559'
_publ_section_title
;
<i>catena</i>-Poly[[diaquacalcium(II)]-bis(\m-quinoline-3-carboxylato)]
;
loop_
    _publ_author_name
    _publ_author_address
    'Dong-Liang Miao'
;
College of Food Science and Technology,
Guangdong Ocean University
Zhanjiang 524088
People's Republic of China
;
    'Shi-Jie Li'
;
College of Food Science and Technology,
Guangdong Ocean University
Zhanjiang 524088
People's Republic of China
;
    'Wen-Dong Song'
;
College of Science,
Guangdong Ocean University
Zhanjiang 524088
People's Republic of China
;
    'Juan-Hua Liu'
;
College of Food Science and Technology,
Guangdong Ocean University
Zhanjiang 524088
People's Republic of China
;
    'Xiao-Fei Li'
;
College of Food Science and Technology,
Guangdong Ocean University
Zhanjiang 524088
People's Republic of China
;
