# Supplementary material for: catena-Poly[[diaqua­calcium(II)]-bis­(μ-quinoline-3-carboxyl­ato)]
Source: Acta Crystallogr Sect E Struct Rep Online. 2010 Oct 23;66(Pt 11):m1441–2. doi: 10.1107/S1600536810039401 (PMC3009206; doi:10.1107/S1600536810039401)
Supplement: Supplementary file 2 [file e-66-m1441-Isup2.hkl]

# 
# h,k,l, Fc-squared, Fo-squared, sigma(Fo-squared) and status flag 
# 
data_I
_shelx_title ' 1 in P2(1)/c' 
_shelx_refln_list_code          4 
_shelx_F_calc_maximum      152.80 
_exptl_crystal_F_000       872.00 
_reflns_d_resolution_high  0.8347 
 
loop_ 
 _symmetry_equiv_pos_as_xyz 
 'x, y, z' 
 '-x, y+1/2, -z+1/2' 
 '-x, -y, -z' 
 'x, -y-1/2, z-1/2' 
 
_cell_length_a    16.0115 
_cell_length_b    15.3636 
_cell_length_c     7.7962 
_cell_angle_alpha  90.000 
_cell_angle_beta   97.928 
_cell_angle_gamma  90.000 
 
_shelx_F_squared_multiplier     1.000 
 
loop_ 
 _refln_index_h 
 _refln_index_k 
 _refln_index_l 
 _refln_F_squared_calc 
 _refln_F_squared_meas 
 _refln_F_squared_sigma 
 _refln_observed_status 
   2   0   0      893.18      841.47     20.79 o 
   3   0   0      178.07      133.50      6.38 o 
   4   0   0     4394.31     4216.58     67.80 o 
   5   0   0      543.53      545.12     23.98 o 
   6   0   0     8529.28     8488.14    100.83 o 
   7   0   0     2436.85     2571.06     46.07 o 
   8   0   0     2520.94     2328.56     37.97 o 
   9   0   0      778.15      758.73     19.21 o 
  10   0   0     4742.77     4921.28    119.30 o 
  11   0   0     1032.64     1125.90     52.21 o 
  12   0   0     1374.61     1341.82     60.48 o 
  13   0   0       17.49       38.27     17.01 o 
  14   0   0      233.37      208.36     32.84 o 
  15   0   0        0.30        0.94     14.65 o 
  16   0   0      854.68      890.61     58.35 o 
  17   0   0       28.15       32.36     21.50 o 
  18   0   0      204.75      230.09     39.69 o 
  19   0   0       11.18       16.30     23.39 o 
   1   1   0    15384.10    15605.87    136.87 o 
   2   1   0      631.13      614.16      7.54 o 
   3   1   0     8533.35     8469.00     76.21 o 
   4   1   0      602.72      598.88     10.75 o 
   5   1   0     2713.78     2857.68     28.31 o 
   6   1   0      250.45      258.98      6.83 o 
   7   1   0      671.67      619.83     11.20 o 
   8   1   0     2222.22     2396.27     30.42 o 
   9   1   0     6429.26     6341.50     59.38 o 
  10   1   0      274.36      317.40     21.58 o 
  11   1   0     1345.80     1328.60     40.59 o 
  12   1   0        0.54       -7.94      8.86 o 
  13   1   0      393.87      359.33     29.06 o 
  14   1   0       22.75       29.39     12.01 o 
  15   1   0      502.42      524.21     35.25 o 
  16   1   0        0.09        6.75     15.59 o 
  17   1   0      425.81      404.40     33.57 o 
  18   1   0       85.76       88.18     20.11 o 
   0   2   0     2596.13     2559.74     49.37 o 
   1   2   0      192.51      152.89      3.82 o 
   2   2   0     5995.31     6256.44     46.63 o 
   3   2   0      592.06      628.00      8.67 o 
   4   2   0      769.77      749.05     10.30 o 
   5   2   0      110.23      111.74      5.34 o 
   6   2   0      760.41      675.50     10.77 o 
   7   2   0     1315.31     1299.47     16.73 o 
   8   2   0      845.77      759.31     12.63 o 
   9   2   0        0.41        0.26      2.48 o 
  10   2   0     2678.35     2686.46     36.52 o 
  11   2   0       78.88       80.68     10.30 o 
  12   2   0      674.73      692.63     24.27 o 
  13   2   0       51.04       44.87     10.26 o 
  14   2   0      545.00      603.66     24.58 o 
  15   2   0       39.66       26.78     18.66 o 
  16   2   0      616.69      689.93     38.57 o 
  17   2   0       52.68       40.09     15.73 o 
  18   2   0      711.31      731.42     56.81 o 
   1   3   0     6410.59     6574.80     49.00 o 
   2   3   0     9361.91     9487.96     68.68 o 
   3   3   0     5208.24     4924.71     39.42 o 
   4   3   0       24.49       23.77      2.75 o 
   5   3   0     7490.01     7313.55     57.67 o 
   6   3   0        0.21        1.78      2.09 o 
   7   3   0     1850.83     1778.41     21.98 o 
   8   3   0      247.27      297.01     10.83 o 
   9   3   0      120.54      136.27      7.03 o 
  10   3   0      209.71      241.21     12.62 o 
  11   3   0       78.03       83.34     15.19 o 
  12   3   0       42.91       34.23      8.64 o 
  13   3   0     1068.21     1104.74     33.89 o 
  14   3   0       46.57       53.46     10.72 o 
  15   3   0      732.09      754.29     29.45 o 
  16   3   0        0.33        1.97     11.49 o 
  17   3   0      680.94      727.64     52.44 o 
  18   3   0        0.01       -4.23     13.58 o 
   0   4   0     7347.11     7462.40    130.40 o 
   1   4   0     7346.17     7199.12     61.14 o 
   2   4   0     1632.28     1735.07     17.67 o 
   3   4   0     1145.40     1097.13     14.87 o 
   4   4   0    11803.41    11341.11     84.25 o 
   5   4   0       68.52       68.29      6.21 o 
   6   4   0     6731.15     6571.81     54.89 o 
   7   4   0       83.12       74.90      5.65 o 
   8   4   0      114.57      113.94     10.95 o 
   9   4   0        1.23        3.43      3.04 o 
  10   4   0       43.71       41.38     12.39 o 
  11   4   0       84.72       73.11     10.58 o 
  12   4   0      346.25      317.62     19.70 o 
  13   4   0        3.73        3.32      7.24 o 
  14   4   0      917.10      940.51     30.90 o 
  15   4   0       39.43       30.47     10.29 o 
  16   4   0      253.65      288.20     28.19 o 
  17   4   0       13.84       34.14     15.38 o 
  18   4   0      128.59      106.75     21.71 o 
   1   5   0     6122.06     6382.20     51.82 o 
   2   5   0      486.55      517.61     11.08 o 
   3   5   0     4420.12     4462.72     38.49 o 
   4   5   0      123.95      131.81      5.86 o 
   5   5   0     7504.80     7386.84     60.34 o 
   6   5   0      244.44      230.79      8.18 o 
   7   5   0     1988.24     1909.04     23.90 o 
   8   5   0      153.61      164.34      8.04 o 
   9   5   0      232.87      227.00      9.09 o 
  10   5   0      453.00      459.36     15.07 o 
  11   5   0      305.33      302.54     18.22 o 
  12   5   0      313.97      369.96     21.34 o 
  13   5   0      611.93      616.90     24.95 o 
  14   5   0       95.38       79.92     12.82 o 
  15   5   0     1179.49     1224.25     59.60 o 
  16   5   0      104.23      118.47     45.24 o 
  17   5   0       11.82        2.41     12.86 o 
  18   5   0       34.79       45.06     16.12 o 
   0   6   0     1227.72     1297.75     20.15 o 
   1   6   0      520.18      563.67     11.56 o 
   2   6   0      206.17      236.61      8.34 o 
   3   6   0      433.71      462.69     10.07 o 
   4   6   0     1791.89     1675.09     20.31 o 
   5   6   0     1167.12     1169.92     17.10 o 
   6   6   0     2783.50     2772.04     30.44 o 
   7   6   0       60.24       55.66      5.22 o 
   8   6   0      980.15     1009.44     17.69 o 
   9   6   0      113.31      116.84      7.66 o 
  10   6   0       13.76        4.59      5.11 o 
  11   6   0       96.57      100.47      9.50 o 
  12   6   0      213.85      242.38     19.93 o 
  13   6   0        0.92        4.35      7.73 o 
  14   6   0        0.95        1.04      8.28 o 
  15   6   0      156.49      159.02     17.13 o 
  16   6   0       25.79       27.57     16.30 o 
  17   6   0       28.37       28.60     23.39 o 
   1   7   0      582.96      689.92     12.36 o 
   2   7   0     1589.27     1679.17     23.63 o 
   3   7   0     1630.72     1714.56     24.59 o 
   4   7   0      355.96      352.60      9.07 o 
   5   7   0      384.15      392.09     10.04 o 
   6   7   0       78.10       74.02      5.74 o 
   7   7   0      132.89      130.80      8.61 o 
   8   7   0      293.02      324.46     11.37 o 
   9   7   0       27.97       30.01      5.91 o 
  10   7   0        2.12       -0.39      4.89 o 
  11   7   0      262.17      270.73     21.55 o 
  12   7   0       77.32       90.17     12.41 o 
  13   7   0      583.04      674.39     39.52 o 
  14   7   0      399.23      450.18     25.68 o 
  15   7   0      262.02      258.40     28.78 o 
  16   7   0        0.81       -3.56     10.22 o 
  17   7   0       89.96       44.53     21.97 o 
   0   8   0       66.05       57.95     10.60 o 
   1   8   0      190.87      175.72      7.45 o 
   2   8   0       11.47       15.62      3.55 o 
   3   8   0      896.62      983.02     19.54 o 
   4   8   0      622.09      596.30     12.10 o 
   5   8   0       97.69       94.89      6.11 o 
   6   8   0       69.02       81.13      9.11 o 
   7   8   0       13.97       15.81      4.41 o 
   8   8   0      839.36      882.23     17.76 o 
   9   8   0      105.12      100.69     12.88 o 
  10   8   0     4063.75     4260.27     54.43 o 
  11   8   0        6.66        8.02      6.17 o 
  12   8   0       26.07       30.35      9.34 o 
  13   8   0      100.81       99.27     23.98 o 
  14   8   0       79.87       49.07     14.81 o 
  15   8   0       23.67       14.58     12.86 o 
  16   8   0      325.19      396.47     38.51 o 
  17   8   0        0.00      -20.08     19.84 o 
   1   9   0      535.09      547.07     10.06 o 
   2   9   0      165.84      167.37      8.93 o 
   3   9   0      623.78      640.82     15.50 o 
   4   9   0        1.78       -1.84      3.36 o 
   5   9   0       35.64       32.20      5.56 o 
   6   9   0        0.49        0.02      4.13 o 
   7   9   0       43.51       43.75      6.70 o 
   8   9   0       12.82        2.93      4.93 o 
   9   9   0     2409.26     2327.89     52.48 o 
  10   9   0       45.67       45.40     14.52 o 
  11   9   0      483.78      538.35     22.92 o 
  12   9   0        0.69      -11.68      9.10 o 
  13   9   0      139.12      120.76     19.14 o 
  14   9   0        3.16       -4.27     11.59 o 
  15   9   0      285.24      258.44     43.82 o 
  16   9   0       19.44       12.52     15.27 o 
   0  10   0      387.16      391.25     27.99 o 
   1  10   0      363.34      361.88     13.88 o 
   2  10   0      836.34      888.99     30.06 o 
   3  10   0       99.39      109.09     11.05 o 
   4  10   0      499.64      510.91     15.01 o 
   5  10   0       46.99       50.74      6.58 o 
   6  10   0       20.96       17.24      5.38 o 
   7  10   0       96.56       95.02     11.35 o 
   8  10   0       96.88       95.33     12.45 o 
   9  10   0       55.36       43.15      7.54 o 
  10  10   0      510.48      552.74     30.72 o 
  11  10   0       50.58       18.07     17.40 o 
  12  10   0      133.37      164.89     45.12 o 
  13  10   0       13.49        5.20     11.66 o 
  14  10   0      366.09      373.86     67.09 o 
  15  10   0        0.02       -1.78     15.24 o 
   1  11   0      622.21      599.22     18.69 o 
   2  11   0        8.49        9.38      5.56 o 
   3  11   0      372.81      325.28     18.22 o 
   4  11   0        0.10        2.86      5.19 o 
   5  11   0      249.35      274.22     32.62 o 
   6  11   0       12.98       -0.72      5.52 o 
   7  11   0       74.57       49.41      7.59 o 
   8  11   0       97.71      103.45     10.00 o 
   9  11   0       26.66       11.64      6.20 o 
  10  11   0        2.99        9.83      7.72 o 
  11  11   0      198.85      230.66     18.53 o 
  12  11   0       13.41        1.82     11.27 o 
  13  11   0      418.80      416.56     34.37 o 
  14  11   0        2.09      -16.79     11.19 o 
  15  11   0       56.41       17.62     15.32 o 
   0  12   0      361.55      350.67     29.06 o 
   1  12   0        7.43        3.45      4.95 o 
   2  12   0      184.25      204.66     17.06 o 
   3  12   0      415.97      426.88     44.21 o 
   4  12   0      843.44      833.51     25.60 o 
   5  12   0       15.41       13.16      6.31 o 
   6  12   0      683.29      707.22     24.48 o 
   7  12   0      463.21      461.64     21.56 o 
   8  12   0       34.39       25.48      8.23 o 
   9  12   0      741.81      769.51     26.47 o 
  10  12   0      411.49      411.58     29.62 o 
  11  12   0        9.81        9.04     13.11 o 
  12  12   0      309.15      333.33     44.41 o 
  13  12   0        0.00       -1.15     13.67 o 
  14  12   0      174.74      165.16     34.37 o 
   1  13   0      161.95      137.61     22.86 o 
   2  13   0      249.62      252.85     17.55 o 
   3  13   0      404.69      409.81     26.99 o 
   4  13   0        0.05        1.72      5.95 o 
   5  13   0      171.44      141.63     28.70 o 
   6  13   0      427.53      436.98     23.61 o 
   7  13   0      373.68      375.54     22.05 o 
   8  13   0      143.80      132.92     14.28 o 
   9  13   0      557.96      529.29     23.76 o 
  10  13   0        0.05       -8.09      8.73 o 
  11  13   0      583.15      706.66     89.42 o 
  12  13   0      112.17       80.32     26.93 o 
  13  13   0       91.75       79.38     27.17 o 
   0  14   0      144.33      125.14     47.60 o 
   1  14   0       98.18       93.61     12.06 o 
   2  14   0      103.51      115.29     16.09 o 
   3  14   0       81.80       69.12     11.99 o 
   4  14   0      849.28      854.78     28.12 o 
   5  14   0       37.96       50.25      9.93 o 
   6  14   0      390.62      340.55     21.36 o 
   7  14   0       35.47       26.66      9.36 o 
   8  14   0      998.13     1063.75     33.18 o 
   9  14   0       37.92       23.51     12.87 o 
  10  14   0      207.54      195.65     33.66 o 
  11  14   0       21.41        5.71     12.03 o 
  12  14   0      294.12      339.24     48.90 o 
   1  15   0       53.02       48.15      9.82 o 
   2  15   0       90.96       59.55     12.19 o 
   3  15   0      174.86      187.95     16.66 o 
   4  15   0      224.42      236.20     20.83 o 
   5  15   0     2038.66     1951.67     51.48 o 
   6  15   0       87.70       50.51     13.63 o 
   7  15   0      294.41      300.32     23.93 o 
   8  15   0       17.27       10.99      8.74 o 
   9  15   0      294.86      285.81     39.69 o 
  10  15   0        2.64       16.08     11.97 o 
  11  15   0      289.66      295.06     29.11 o 
   0  16   0       25.46       67.09     18.66 o 
   1  16   0       42.35       31.04      9.42 o 
   2  16   0      539.17      574.54     27.39 o 
   3  16   0       11.68       12.65      7.82 o 
   4  16   0      157.24      138.22     15.62 o 
   5  16   0       20.66       15.06      8.58 o 
   6  16   0      365.05      413.92     25.67 o 
   7  16   0       40.42       23.14     11.24 o 
   8  16   0      617.89      571.46     35.52 o 
   9  16   0        1.28       -5.33     14.65 o 
   1  17   0      312.17      309.04     26.26 o 
   2  17   0        2.78        4.69      7.27 o 
   3  17   0       90.34       78.39     12.97 o 
   4  17   0        0.04        2.77      8.45 o 
   5  17   0      118.41       78.23     19.81 o 
   6  17   0       29.44       30.39     10.47 o 
   7  17   0      673.66      673.40     31.90 o 
   1  18   0        7.81        0.16      8.78 o 
   2  18   0      285.46      288.93     26.81 o 
   3  18   0        0.03       -5.33      7.39 o 
 -19   1   1        9.28       22.37     15.64 o 
 -18   1   1        4.59       -0.75     16.65 o 
 -17   1   1      357.48      380.76     32.63 o 
 -16   1   1       83.02       39.09     14.65 o 
 -15   1   1       53.07       46.58     14.19 o 
 -14   1   1        0.37        2.49     10.19 o 
 -13   1   1        0.68       -8.01      8.57 o 
 -12   1   1       35.60       37.12      8.58 o 
 -11   1   1      178.48      191.41      9.63 o 
 -10   1   1      908.14      970.04     16.85 o 
  -9   1   1      111.98      123.17      6.78 o 
  -8   1   1        0.08        7.70      5.14 o 
  -7   1   1     1828.11     1802.46     21.37 o 
  -6   1   1      809.66      914.37     25.70 o 
  -5   1   1      432.07      446.48      8.68 o 
  -4   1   1     6663.46     6404.65     51.59 o 
  -3   1   1     5460.65     5506.98     42.65 o 
  -2   1   1      401.76      445.03      7.32 o 
  -1   1   1     9780.95     9394.48     79.24 o 
   0   1   1        1.23        3.19      1.50 o 
   1   1   1    23028.80    22113.98    229.69 o 
   2   1   1       60.64       53.68      2.64 o 
   3   1   1       34.65       16.30      2.36 o 
   4   1   1      692.04      590.27     10.52 o 
   5   1   1      967.11      861.17     13.68 o 
   6   1   1      957.46      916.95     14.87 o 
   7   1   1       34.82       46.33      9.14 o 
   8   1   1      551.64      593.29     12.07 o 
   9   1   1      301.06      316.90     24.92 o 
  10   1   1       43.62       46.82      9.85 o 
  11   1   1      967.93      985.18     37.80 o 
  12   1   1       15.48        0.65      8.11 o 
  13   1   1     1069.70     1067.91     39.49 o 
  14   1   1       53.51       38.06     12.33 o 
  15   1   1        1.83       -8.12     10.09 o 
  16   1   1       28.14       19.25     13.38 o 
  17   1   1       33.80       32.23     19.25 o 
  18   1   1        4.67        5.41     14.51 o 
 -19   2   1        0.82        3.26     13.84 o 
 -18   2   1        0.99       -4.42     14.17 o 
 -17   2   1       46.26       49.82     15.51 o 
 -16   2   1       10.64       -1.54     10.69 o 
 -15   2   1       28.27       22.22     12.28 o 
 -14   2   1       49.42       33.42     12.86 o 
 -13   2   1       13.15       12.15     12.05 o 
 -12   2   1       24.36       12.23      7.18 o 
 -11   2   1        0.02        1.40      4.54 o 
 -10   2   1       22.42       22.56      4.09 o 
  -9   2   1     2149.48     2302.84     27.51 o 
  -8   2   1        0.48        4.78      2.63 o 
  -7   2   1     1601.89     1670.78     20.82 o 
  -6   2   1     3230.39     3281.21     31.73 o 
  -5   2   1       90.45       76.72      4.53 o 
  -4   2   1     4264.08     4502.98     38.36 o 
  -3   2   1     9806.49     9619.51     89.91 o 
  -2   2   1     1744.64     1656.07     14.73 o 
  -1   2   1      188.39      155.90      6.79 o 
   0   2   1       39.51       24.02      2.54 o 
   1   2   1      400.99      407.51      6.78 o 
   2   2   1     9485.55     9450.40     79.82 o 
   3   2   1     5092.44     5102.43     43.60 o 
   4   2   1     1778.21     1770.59     18.86 o 
   5   2   1        6.23        6.44      1.84 o 
   6   2   1       37.24       38.07      2.79 o 
   7   2   1      455.86      518.16     15.67 o 
   8   2   1      223.97      277.22      9.85 o 
   9   2   1      233.99      291.17     19.37 o 
  10   2   1      164.52      154.49     21.50 o 
  11   2   1        0.41       -9.57      6.38 o 
  12   2   1     2807.43     2827.27     63.89 o 
  13   2   1       69.03       82.40     15.34 o 
  14   2   1      145.82      161.60     21.73 o 
  15   2   1       33.46       33.80     10.01 o 
  16   2   1       21.38       29.95     10.68 o 
  17   2   1        9.26       20.51     14.83 o 
  18   2   1       18.84       17.33     15.44 o 
 -18   3   1       15.32        0.56     12.40 o 
 -17   3   1      104.22       60.32     16.83 o 
 -16   3   1      104.59       73.82     27.88 o 
 -15   3   1      121.31      126.91     18.79 o 
 -14   3   1        2.76       -0.58     11.69 o 
 -13   3   1       82.70       95.64     12.41 o 
 -12   3   1       13.24       11.56      7.42 o 
 -11   3   1       20.05       12.56      5.31 o 
 -10   3   1       80.50       71.94      6.19 o 
  -9   3   1      127.39      127.11      9.03 o 
  -8   3   1      328.74      355.89      9.77 o 
  -7   3   1      671.72      679.85     12.89 o 
  -6   3   1       17.06       13.70      3.71 o 
  -5   3   1     9678.27     9750.08     75.18 o 
  -4   3   1     1035.54     1038.61     14.20 o 
  -3   3   1     2568.57     2507.65     24.13 o 
  -2   3   1      996.80      973.67     12.05 o 
  -1   3   1      684.33      698.02     10.46 o 
   0   3   1      100.36       94.41      5.49 o 
   1   3   1     3269.98     3439.35     31.43 o 
   2   3   1    13087.41    13112.69    108.27 o 
   3   3   1    16085.83    15502.77    109.82 o 
   4   3   1      459.38      453.29      8.28 o 
   5   3   1      216.95      182.50      5.77 o 
   6   3   1        2.81        0.34      2.12 o 
   7   3   1       48.65       61.55      4.55 o 
   8   3   1      138.68      148.60      7.25 o 
   9   3   1      806.16      866.64     20.42 o 
  10   3   1      182.68      166.86     13.06 o 
  11   3   1      846.18      828.95     25.41 o 
  12   3   1      220.25      184.96     15.23 o 
  13   3   1     1366.62     1385.24     60.37 o 
  14   3   1        9.94       -6.52      7.12 o 
  15   3   1      291.25      288.33     21.49 o 
  16   3   1      109.64      110.78     15.75 o 
  17   3   1       39.30       23.69     14.62 o 
  18   3   1      157.28      151.12     24.47 o 
 -18   4   1      265.56      199.25     25.61 o 
 -17   4   1        2.62       16.93     12.95 o 
 -16   4   1      220.12      195.01     23.78 o 
 -15   4   1       92.73       93.74     20.91 o 
 -14   4   1      545.74      549.61     31.89 o 
 -13   4   1       11.17       -8.43      6.79 o 
 -12   4   1       87.35       88.73     11.75 o 
 -11   4   1      113.82      118.06      9.63 o 
 -10   4   1      209.85      231.15     10.34 o 
  -9   4   1        4.97        8.26      3.35 o 
  -8   4   1      399.28      419.16     11.10 o 
  -7   4   1       29.62       29.07      4.00 o 
  -6   4   1    13127.40    13229.08    164.65 o 
  -5   4   1       30.11       28.97      3.54 o 
  -4   4   1    12287.43    12229.00     91.38 o 
  -3   4   1      290.16      291.17      7.35 o 
  -2   4   1     1709.14     1682.64     16.75 o 
  -1   4   1       32.99       31.91      3.15 o 
   0   4   1        0.60        1.53      2.22 o 
   1   4   1     6580.28     6512.63     66.81 o 
   2   4   1     7335.05     7290.36     87.23 o 
   3   4   1     1526.00     1471.44     16.85 o 
   4   4   1      932.45      758.51     11.71 o 
   5   4   1       29.93       35.63      3.42 o 
   6   4   1     2702.74     2634.10     30.79 o 
   7   4   1      120.80      112.73      5.93 o 
   8   4   1      281.81      307.97      8.66 o 
   9   4   1       61.90       55.80      6.21 o 
  10   4   1      297.99      252.23     16.04 o 
  11   4   1     1471.16     1484.23     34.83 o 
  12   4   1     1841.18     1839.48     44.62 o 
  13   4   1      836.35      856.67     29.00 o 
  14   4   1      994.99      955.70     31.80 o 
  15   4   1        1.01       -4.23      7.41 o 
  16   4   1       83.36       71.59     16.76 o 
  17   4   1        4.83        7.40     10.59 o 
  18   4   1        5.03       -3.90     16.77 o 
 -18   5   1       42.13       29.58     31.66 o 
 -17   5   1      144.51      178.05     24.21 o 
 -16   5   1       34.45       36.47     14.58 o 
 -15   5   1      996.45     1122.36     46.77 o 
 -14   5   1        3.46       12.03     18.90 o 
 -13   5   1      453.50      492.93     23.10 o 
 -12   5   1        1.30       11.80      5.78 o 
 -11   5   1        0.50        7.35      5.45 o 
 -10   5   1      108.65      112.81      7.91 o 
  -9   5   1      159.99      178.35      9.24 o 
  -8   5   1       55.61       60.48      5.60 o 
  -7   5   1      339.55      323.36      9.82 o 
  -6   5   1      283.76      297.44      9.17 o 
  -5   5   1    19643.76    19642.67    142.90 o 
  -4   5   1       28.45       34.03      3.66 o 
  -3   5   1    14659.70    14203.54    100.96 o 
  -2   5   1        5.85        6.79      2.37 o 
  -1   5   1      980.38      877.33     13.48 o 
   0   5   1       18.03       10.61      5.62 o 
   1   5   1       42.17       50.64      6.27 o 
   2   5   1      183.71      201.81      6.01 o 
   3   5   1       30.14       19.75      3.25 o 
   4   5   1      162.15      219.37      7.29 o 
   5   5   1      202.25      143.09     11.26 o 
   6   5   1      413.90      415.39     13.88 o 
   7   5   1     3045.18     3016.27     31.97 o 
   8   5   1        3.26       -0.77      2.89 o 
   9   5   1      806.43      801.43     18.47 o 
  10   5   1        4.75        5.14      6.01 o 
  11   5   1     2785.36     2828.91     51.11 o 
  12   5   1        5.52        6.84      7.50 o 
  13   5   1      360.04      363.39     22.52 o 
  14   5   1       16.77       12.66      8.62 o 
  15   5   1       73.45       91.48     19.86 o 
  16   5   1      141.04       92.13     14.39 o 
  17   5   1      178.33      150.12     18.15 o 
 -18   6   1      410.18      424.10     59.30 o 
 -17   6   1       10.04       20.72     15.12 o 
 -16   6   1      457.83      506.22     35.77 o 
 -15   6   1      125.98      118.37     30.36 o 
 -14   6   1      109.71      125.81     20.47 o 
 -13   6   1      759.14      795.23     37.15 o 
 -12   6   1      775.41      806.46     22.07 o 
 -11   6   1      176.27      166.41     11.86 o 
 -10   6   1        1.28        4.62      4.07 o 
  -9   6   1      146.69      150.31     10.26 o 
  -8   6   1     1348.08     1399.20     21.86 o 
  -7   6   1       73.24       78.71      6.21 o 
  -6   6   1      837.87      728.61     14.36 o 
  -5   6   1        2.64        1.16      2.58 o 
  -4   6   1    11095.93    11126.98     86.64 o 
  -3   6   1      148.41      179.21      7.46 o 
  -2   6   1     6933.77     7023.27     69.13 o 
  -1   6   1        0.11        1.91      2.09 o 
   0   6   1        5.80       12.01      3.52 o 
   1   6   1     1999.75     2059.25     26.40 o 
   2   6   1      146.73      128.89     12.47 o 
   3   6   1       21.43       41.15      3.59 o 
   4   6   1     6001.16     6111.41     60.73 o 
   5   6   1      304.75      329.12      9.24 o 
   6   6   1     1702.34     1495.83     20.53 o 
   7   6   1       12.93       15.67      3.62 o 
   8   6   1     2618.55     2505.55     29.81 o 
   9   6   1       48.46       50.41      6.74 o 
  10   6   1     1698.45     1678.38     36.60 o 
  11   6   1     1461.31     1470.57     35.60 o 
  12   6   1       23.56       23.66      8.78 o 
  13   6   1      167.76      152.27     25.65 o 
  14   6   1      621.93      661.00     29.63 o 
  15   6   1       85.66       81.51     17.04 o 
  16   6   1       79.53       84.18     27.91 o 
  17   6   1        7.95        5.12     10.95 o 
 -17   7   1      153.47      171.09     23.54 o 
 -16   7   1       21.12        8.31     13.28 o 
 -15   7   1      348.25      408.47     31.63 o 
 -14   7   1        4.64       16.80      9.52 o 
 -13   7   1       63.58       70.82     15.44 o 
 -12   7   1      907.27      945.47     24.48 o 
 -11   7   1     1143.19     1230.04     36.25 o 
 -10   7   1        0.01       -1.19      4.16 o 
  -9   7   1     4000.81     4012.16     44.20 o 
  -8   7   1      392.05      374.47     13.37 o 
  -7   7   1      643.01      624.38     14.29 o 
  -6   7   1        0.24        3.61      3.20 o 
  -5   7   1      878.54      828.63     19.88 o 
  -4   7   1        2.18        5.21      3.90 o 
  -3   7   1      596.80      531.48     14.15 o 
  -2   7   1      377.55      417.57     11.21 o 
  -1   7   1     4595.40     4385.43     40.43 o 
   0   7   1       20.86       23.92      5.06 o 
   1   7   1     3992.97     3777.37     41.65 o 
   2   7   1     3740.28     3780.26     47.21 o 
   3   7   1      290.42      356.85      7.91 o 
   4   7   1     1156.37     1166.80     16.63 o 
   5   7   1     1772.02     1850.41     23.09 o 
   6   7   1       14.21       15.65      3.74 o 
   7   7   1     3274.49     3127.51     34.48 o 
   8   7   1      120.41      126.67      9.08 o 
   9   7   1      430.45      441.85     17.90 o 
  10   7   1        2.70        2.87      5.20 o 
  11   7   1      916.55      971.35     28.72 o 
  12   7   1       57.33       46.27     10.85 o 
  13   7   1      420.43      430.03     24.61 o 
  14   7   1       50.73       36.02     13.94 o 
  15   7   1      411.67      418.58     62.48 o 
  16   7   1       30.59       15.48     13.19 o 
  17   7   1      169.37      116.59     28.58 o 
 -17   8   1       18.40       21.97     22.21 o 
 -16   8   1      283.38      337.04     30.07 o 
 -15   8   1      110.33      121.30     29.53 o 
 -14   8   1      446.66      484.70     35.23 o 
 -13   8   1      117.80      113.66     15.30 o 
 -12   8   1      319.43      335.09     18.11 o 
 -11   8   1        0.53        0.42      5.64 o 
 -10   8   1      915.34      971.12     20.50 o 
  -9   8   1        0.58        0.26      6.17 o 
  -8   8   1     1692.42     1637.06     25.45 o 
  -7   8   1        4.67        4.87      3.86 o 
  -6   8   1      826.38      869.43     22.10 o 
  -5   8   1       24.90       35.92      5.36 o 
  -4   8   1      254.03      251.82     11.23 o 
  -3   8   1       71.40       94.89      6.38 o 
  -2   8   1     1340.19     1187.12     18.02 o 
  -1   8   1     1434.49     1559.20     20.12 o 
   0   8   1    11184.91    10872.57    141.87 o 
   1   8   1      108.32      118.03      7.64 o 
   2   8   1     3691.96     3663.17     42.63 o 
   3   8   1        7.56        5.39      3.51 o 
   4   8   1       50.74       64.03      7.43 o 
   5   8   1      341.66      348.31     12.27 o 
   6   8   1      143.51      148.49     12.89 o 
   7   8   1       11.03       10.11      4.71 o 
   8   8   1      378.11      402.35     13.98 o 
   9   8   1        4.91       11.86      6.10 o 
  10   8   1     5671.38     5782.33     78.46 o 
  11   8   1        9.09       -2.15     11.10 o 
  12   8   1      257.62      252.46     23.47 o 
  13   8   1        6.84       -4.16      8.57 o 
  14   8   1      231.82      244.37     25.30 o 
  15   8   1        5.32        8.18     12.87 o 
  16   8   1      157.02      174.07     27.64 o 
 -16   9   1        0.93        0.00     21.50 o 
 -15   9   1       77.85       67.33     25.99 o 
 -14   9   1      166.45      158.56     22.41 o 
 -13   9   1      239.12      282.30     27.13 o 
 -12   9   1        0.14        2.09      7.27 o 
 -11   9   1     1503.57     1573.98     32.07 o 
 -10   9   1       27.98       21.02      6.19 o 
  -9   9   1     1589.01     1569.75     26.31 o 
  -8   9   1      138.92      143.76     10.86 o 
  -7   9   1     1853.67     1949.49     28.24 o 
  -6   9   1        0.24        1.87      3.79 o 
  -5   9   1      609.92      602.05     23.80 o 
  -4   9   1       10.60       10.00      4.44 o 
  -3   9   1      126.83      137.41      9.37 o 
  -2   9   1      234.22      265.91     15.48 o 
  -1   9   1     4066.68     4017.69     48.90 o 
   0   9   1      408.10      438.38     12.92 o 
   1   9   1     7698.61     7352.53     72.70 o 
   2   9   1        0.01       -0.74      3.14 o 
   3   9   1     2223.87     2236.75     32.24 o 
   4   9   1       68.78       73.41      8.25 o 
   5   9   1       12.87       10.56      4.46 o 
   6   9   1       99.82      101.08     12.68 o 
   7   9   1     1513.05     1429.13     26.46 o 
   8   9   1       52.93       44.78      7.02 o 
   9   9   1     5075.17     5065.58     77.95 o 
  10   9   1        4.09       -1.73      6.13 o 
  11   9   1        2.99       -7.58      8.51 o 
  12   9   1       37.84       22.70     11.60 o 
  13   9   1       29.44       23.24     12.36 o 
  14   9   1       18.42        7.72     11.94 o 
  15   9   1       40.61       42.79     15.27 o 
  16   9   1       73.16       44.96     17.74 o 
 -16  10   1      473.23      600.04     59.53 o 
 -15  10   1       79.60       51.83     23.03 o 
 -14  10   1      138.71      131.19     21.11 o 
 -13  10   1        0.05       -0.84     11.18 o 
 -12  10   1      587.46      568.15     25.80 o 
 -11  10   1        1.35        7.80      7.84 o 
 -10  10   1     2056.99     2182.15     59.06 o 
  -9  10   1       36.40       46.38      7.81 o 
  -8  10   1     1868.31     2023.97     35.06 o 
  -7  10   1      339.40      368.30     16.86 o 
  -6  10   1        3.73        2.94      4.68 o 
  -5  10   1        0.19       -1.80      4.75 o 
  -4  10   1      217.97      218.66     14.55 o 
  -3  10   1       41.75       25.60      5.72 o 
  -2  10   1      907.17      838.83     20.57 o 
  -1  10   1      184.33      186.69     15.74 o 
   0  10   1     3708.47     3639.76     44.43 o 
   1  10   1      372.08      381.54     14.29 o 
   2  10   1     3637.84     3562.43     44.57 o 
   3  10   1        4.84        4.50      4.03 o 
   4  10   1      591.60      521.89     15.48 o 
   5  10   1       36.67       35.21      6.20 o 
   6  10   1      820.56      810.12     27.04 o 
   7  10   1      308.19      298.33     14.74 o 
   8  10   1      716.65      721.05     22.78 o 
   9  10   1       27.74       29.07      8.14 o 
  10  10   1       24.68       21.82      8.17 o 
  11  10   1       22.95        5.08     10.27 o 
  12  10   1      428.08      437.02     32.35 o 
  13  10   1        5.61        8.51     14.41 o 
  14  10   1       54.28       54.17     16.37 o 
  15  10   1        6.79       -0.07     22.09 o 
 -15  11   1      181.16      201.14     26.71 o 
 -14  11   1        2.13       -3.11     21.85 o 
 -13  11   1      189.47      197.33     25.87 o 
 -12  11   1        0.11        0.36      8.65 o 
 -11  11   1      950.37     1051.39     36.33 o 
 -10  11   1        9.09       18.30      7.63 o 
  -9  11   1      413.99      396.89     27.95 o 
  -8  11   1      459.39      486.62     21.11 o 
  -7  11   1     1017.14     1027.35     28.91 o 
  -6  11   1      243.19      264.08     18.76 o 
  -5  11   1        9.69       12.42      5.91 o 
  -4  11   1       76.54       68.46      9.92 o 
  -3  11   1       93.81      112.48     11.36 o 
  -2  11   1        3.07        2.69      4.50 o 
  -1  11   1     1218.49     1143.44     46.15 o 
   0  11   1      350.56      383.59     17.33 o 
   1  11   1      934.79      855.46     31.06 o 
   2  11   1        3.28        8.57      5.54 o 
   3  11   1     1457.13     1500.78     40.85 o 
   4  11   1       18.14       22.09      5.56 o 
   5  11   1      689.34      650.25     18.41 o 
   6  11   1      106.46      128.70     12.96 o 
   7  11   1      376.15      369.53     15.63 o 
   8  11   1       75.15       69.15      8.59 o 
   9  11   1      282.05      299.12     37.32 o 
  10  11   1        1.70        8.30      7.73 o 
  11  11   1      184.50      190.31     21.85 o 
  12  11   1        1.52       -4.98     10.49 o 
  13  11   1      120.36      107.01     19.75 o 
  14  11   1        0.65       -0.40     12.74 o 
 -14  12   1      280.65      323.41     46.30 o 
 -13  12   1        1.41      -22.32     14.88 o 
 -12  12   1      303.35      239.98     24.99 o 
 -11  12   1       14.09        1.38     10.50 o 
 -10  12   1      113.84      123.27     19.09 o 
  -9  12   1        8.20        8.15      7.12 o 
  -8  12   1        4.94        4.78      6.97 o 
  -7  12   1      113.47      102.60     13.05 o 
  -6  12   1      594.98      635.74     23.72 o 
  -5  12   1       72.45       48.21      9.05 o 
  -4  12   1      602.89      583.65     21.97 o 
  -3  12   1       30.25       22.88      9.92 o 
  -2  12   1      146.62      149.26     11.69 o 
  -1  12   1        0.34        0.21      4.58 o 
   0  12   1       47.09       30.00     11.86 o 
   1  12   1      183.52      171.77     30.96 o 
   2  12   1      221.70      197.13     15.20 o 
   3  12   1      832.21      864.04     27.81 o 
   4  12   1     2650.39     2459.57     46.63 o 
   5  12   1        6.74       -1.61      5.77 o 
   6  12   1     1168.10     1170.56     31.09 o 
   7  12   1       16.76       13.17      7.14 o 
   8  12   1      523.37      527.42     18.86 o 
   9  12   1       16.03       11.13      7.89 o 
  10  12   1        7.01       -1.61      7.36 o 
  11  12   1        2.28       -1.93     11.27 o 
  12  12   1        0.39        3.31     11.30 o 
  13  12   1       17.26       19.30     14.36 o 
 -13  13   1      468.43      515.47     56.93 o 
 -12  13   1       15.40       16.37     13.00 o 
 -11  13   1       47.75       61.27     15.55 o 
 -10  13   1       20.04       12.34      8.67 o 
  -9  13   1      198.28      158.12     15.56 o 
  -8  13   1      260.89      285.04     30.59 o 
  -7  13   1      164.65      164.11     15.70 o 
  -6  13   1       32.53       15.80      7.75 o 
  -5  13   1      382.07      439.10     34.40 o 
  -4  13   1       30.09       16.30      6.65 o 
  -3  13   1      787.66      737.37     25.37 o 
  -2  13   1       28.76       23.02      6.60 o 
  -1  13   1       47.68       42.69      8.69 o 
   0  13   1        0.43       -1.12      5.32 o 
   1  13   1       87.06       94.50     16.32 o 
   2  13   1      847.33      790.44     25.90 o 
   3  13   1      222.69      201.03     16.20 o 
   4  13   1      122.06      129.25     21.93 o 
   5  13   1      943.99      867.87     27.97 o 
   6  13   1      298.42      296.70     19.52 o 
   7  13   1      656.50      637.08     24.30 o 
   8  13   1       79.32       74.36     11.48 o 
   9  13   1        0.37        7.87     12.05 o 
  10  13   1       58.63       31.26     12.08 o 
  11  13   1       17.31       14.17     20.08 o 
  12  13   1       78.19       68.74     26.22 o 
  13  13   1       25.05       21.26     23.39 o 
 -12  14   1      152.14      162.95     23.21 o 
 -11  14   1        3.75       -0.81     11.58 o 
 -10  14   1        0.43        4.31      8.19 o 
  -9  14   1      113.72       94.72     13.38 o 
  -8  14   1       24.55       21.92      8.90 o 
  -7  14   1      100.11      102.17     13.37 o 
  -6  14   1     1274.07     1294.12     36.05 o 
  -5  14   1      384.46      338.53     21.61 o 
  -4  14   1        5.77       11.21      7.66 o 
  -3  14   1       43.01       39.57      8.86 o 
  -2  14   1       16.78       12.68      8.13 o 
  -1  14   1        2.50        6.79      6.64 o 
   0  14   1      225.34      237.75     24.63 o 
   1  14   1      351.48      324.17     45.14 o 
   2  14   1      343.88      317.08     20.15 o 
   3  14   1      182.34      163.88     15.13 o 
   4  14   1      904.02      823.79     28.08 o 
   5  14   1       23.49       21.88     10.22 o 
   6  14   1      198.42      195.61     23.22 o 
   7  14   1      110.92      125.85     25.54 o 
   8  14   1       22.51       -1.15      9.36 o 
   9  14   1        2.46        2.56     10.09 o 
  10  14   1       43.10       34.98     13.46 o 
  11  14   1       28.90       25.51     21.97 o 
 -11  15   1       45.55       62.26     17.41 o 
 -10  15   1       28.52        4.27     12.83 o 
  -9  15   1       46.46       65.93     12.70 o 
  -8  15   1        1.42        3.39     11.28 o 
  -7  15   1       57.68       35.06     10.10 o 
  -6  15   1      275.85      318.97     22.06 o 
  -5  15   1      203.29      214.87     24.98 o 
  -4  15   1       84.08       95.44     12.80 o 
  -3  15   1       69.98       80.80     11.71 o 
  -2  15   1        1.48       -5.18      7.18 o 
  -1  15   1       27.25       18.40      7.68 o 
   0  15   1        1.06        1.70      6.10 o 
   1  15   1      167.70      161.73     21.42 o 
   2  15   1       56.31       48.15      9.93 o 
   3  15   1       30.84       49.57      9.94 o 
   4  15   1        0.14       -6.28      6.87 o 
   5  15   1      157.83      148.55     15.32 o 
   6  15   1       17.45       12.51     11.03 o 
   7  15   1       29.69       21.67      9.13 o 
   8  15   1       63.45       53.07     15.33 o 
   9  15   1       51.19       48.11     15.47 o 
  10  15   1       63.62       44.92     16.65 o 
  -9  16   1        0.21       -1.18      8.69 o 
  -8  16   1        1.64       -1.00      7.99 o 
  -7  16   1      134.49      147.37     24.38 o 
  -6  16   1      113.62       72.12     14.18 o 
  -5  16   1       26.76       26.58      9.46 o 
  -4  16   1       94.68       63.20     11.69 o 
  -3  16   1       19.71        7.47      9.10 o 
  -2  16   1       10.08       12.09      8.93 o 
  -1  16   1        7.68        8.71      7.75 o 
   0  16   1       16.35       11.64      9.95 o 
   1  16   1       44.57       42.42     10.22 o 
   2  16   1        7.25       -8.09     11.20 o 
   3  16   1        0.79        0.35      7.71 o 
   4  16   1      189.91      202.79     18.19 o 
   5  16   1       11.07       12.18      8.20 o 
   6  16   1       33.47       32.20     10.73 o 
   7  16   1        0.08        2.59      7.75 o 
   8  16   1      162.31      166.99     22.68 o 
  -7  17   1       16.28       12.29     13.20 o 
  -6  17   1       32.76       26.45     11.36 o 
  -5  17   1       42.67       28.56     10.07 o 
  -4  17   1        0.54       -5.27      7.16 o 
  -3  17   1       14.12       12.14     11.10 o 
  -2  17   1       22.95       20.67     16.30 o 
  -1  17   1        7.29       -2.77      8.24 o 
   0  17   1        9.45        6.76      8.48 o 
   1  17   1        0.38       -0.43      6.93 o 
   2  17   1        0.27       -1.63      6.97 o 
   3  17   1        2.86       10.71      8.61 o 
   4  17   1       10.00        0.26      7.65 o 
   5  17   1       88.27       84.77     13.65 o 
   6  17   1        9.80       12.76      8.98 o 
  -3  18   1        0.14       -9.79      9.92 o 
  -2  18   1        3.90       10.23     10.75 o 
  -1  18   1       11.79       17.48     10.86 o 
   0  18   1        8.41       -2.78      8.46 o 
   1  18   1        9.37       11.85      8.76 o 
   2  18   1        2.81       21.08     10.51 o 
   3  18   1       21.29        6.95      8.69 o 
 -19   0   2        0.01       10.87     19.37 o 
 -18   0   2      715.93      751.47     56.70 o 
 -17   0   2       98.14       71.82     23.62 o 
 -16   0   2       38.79       32.36     18.43 o 
 -15   0   2        1.86        4.02     12.99 o 
 -14   0   2       24.75       16.06     15.12 o 
 -13   0   2       39.53       35.20     16.30 o 
 -12   0   2     1002.01     1019.23     31.77 o 
 -11   0   2       16.47       17.71      7.11 o 
 -10   0   2     2164.21     1968.07     42.49 o 
  -9   0   2      372.34      367.04     13.77 o 
  -8   0   2    17030.76    16529.00    186.31 o 
  -7   0   2        2.36        1.36      3.06 o 
  -6   0   2      984.92      872.85     15.59 o 
  -5   0   2     1485.19     1647.29     32.36 o 
  -4   0   2     1122.72     1163.85     25.13 o 
  -3   0   2     3546.19     3890.58     77.01 o 
  -2   0   2      808.03      826.47     19.21 o 
  -1   0   2     2675.20     2624.35     55.04 o 
   0   0   2     4550.75     4642.52     82.92 o 
   1   0   2      145.51      107.96      9.45 o 
   2   0   2     6686.34     6333.73    104.18 o 
   3   0   2      227.82      230.42      8.38 o 
   4   0   2     1287.71     1180.43     20.80 o 
   5   0   2      384.92      406.76     10.03 o 
   6   0   2     5396.98     5546.59    113.16 o 
   7   0   2      182.39      144.58     16.77 o 
   8   0   2     4192.03     4046.49     95.68 o 
   9   0   2       28.33       25.99      9.92 o 
  10   0   2     2929.35     2886.34     83.16 o 
  11   0   2       41.17       41.58     14.88 o 
  12   0   2     1260.28     1224.65     55.99 o 
  13   0   2      367.44      304.74     35.44 o 
  14   0   2        2.25       24.80     16.77 o 
  15   0   2       81.63       77.49     24.10 o 
  16   0   2      130.26      120.72     28.58 o 
  17   0   2       15.01       12.28     19.14 o 
 -19   1   2      372.38      351.25     32.90 o 
 -18   1   2       11.92       13.85     15.95 o 
 -17   1   2      279.25      276.62     38.27 o 
 -16   1   2        0.58        2.28     11.06 o 
 -15   1   2       72.70       83.40     18.07 o 
 -14   1   2       34.17       21.74     20.43 o 
 -13   1   2       12.76       21.56     10.55 o 
 -12   1   2       95.78       91.65      8.42 o 
 -11   1   2     2437.03     2354.81     34.54 o 
 -10   1   2       42.50       35.83      4.79 o 
  -9   1   2    11876.13    11326.08    103.73 o 
  -8   1   2      368.27      377.42     10.89 o 
  -7   1   2     8478.97     8548.89     62.15 o 
  -6   1   2      134.87      152.22      5.84 o 
  -5   1   2     1796.00     1598.90     17.30 o 
  -4   1   2     2629.48     2697.41     27.24 o 
  -3   1   2     7686.68     7737.71     78.51 o 
  -2   1   2     6602.85     6655.53     67.95 o 
  -1   1   2      971.15     1079.13     31.18 o 
   0   1   2      733.71      727.89     16.53 o 
   1   1   2     8626.21     8552.91     98.31 o 
   2   1   2       46.53       44.89     16.42 o 
   3   1   2     8550.58     8189.73     68.30 o 
   4   1   2        2.74        1.17      1.70 o 
   5   1   2     2184.36     2104.16     32.15 o 
   6   1   2      134.84      140.75      6.39 o 
   7   1   2     2713.71     2661.03     49.10 o 
   8   1   2      154.39      179.02     16.42 o 
   9   1   2     2526.60     2503.36     57.29 o 
  10   1   2       37.62       40.47      9.19 o 
  11   1   2     1451.24     1498.40     61.30 o 
  12   1   2      125.44      124.45     18.90 o 
  13   1   2       36.03       33.59     11.59 o 
  14   1   2      385.26      428.38     32.48 o 
  15   1   2      512.32      506.04     41.70 o 
  16   1   2        0.94       -2.52     11.83 o 
  17   1   2      270.60      269.07     29.06 o 
 -19   2   2       12.73       20.82     14.81 o 
 -18   2   2      147.28      174.52     31.77 o 
 -17   2   2        0.74       -4.24     12.47 o 
 -16   2   2      180.34      185.81     44.06 o 
 -15   2   2       25.11       23.43     21.97 o 
 -14   2   2      311.81      313.76     31.89 o 
 -13   2   2      452.29      546.81     33.56 o 
 -12   2   2      984.46      965.52     21.81 o 
 -11   2   2        7.24        1.26      4.37 o 
 -10   2   2     3840.24     3780.17     48.39 o 
  -9   2   2       37.47       38.21      4.91 o 
  -8   2   2     2248.11     2117.66     26.08 o 
  -7   2   2      392.22      443.00     11.49 o 
  -6   2   2     1647.50     1551.98     26.23 o 
  -5   2   2      251.28      240.60      7.37 o 
  -4   2   2      234.97      271.31      7.18 o 
  -3   2   2     8543.00     8792.69     66.93 o 
  -2   2   2    23346.81    23198.86    161.76 o 
  -1   2   2     2733.11     2683.99     40.67 o 
   0   2   2      249.88      238.89      9.75 o 
   1   2   2      283.85      320.61     12.28 o 
   2   2   2     7758.54     7610.98     73.39 o 
   3   2   2      580.07      611.25     10.75 o 
   4   2   2      317.66      379.94      8.80 o 
   5   2   2      533.25      560.71     12.65 o 
   6   2   2     3560.72     3516.49     33.94 o 
   7   2   2      232.09      262.70      8.98 o 
   8   2   2     4932.07     4980.95     78.38 o 
   9   2   2       27.57       19.82      7.16 o 
  10   2   2     1052.29     1038.50     45.48 o 
  11   2   2        4.67       -3.48      7.09 o 
  12   2   2        8.29       -6.93      7.34 o 
  13   2   2      379.19      378.70     29.29 o 
  14   2   2      472.03      442.46     74.65 o 
  15   2   2       70.43       63.22     15.80 o 
  16   2   2      204.21      249.15     48.78 o 
  17   2   2        0.11        3.44     10.40 o 
 -18   3   2       40.25       40.99     15.85 o 
 -17   3   2      163.69      185.50     24.06 o 
 -16   3   2       94.51       83.76     17.54 o 
 -15   3   2      197.66      211.90     23.36 o 
 -14   3   2        0.17      -10.58      9.38 o 
 -13   3   2     1039.16     1024.38     28.54 o 
 -12   3   2        1.13        3.59      4.39 o 
 -11   3   2      714.57      710.83     16.29 o 
 -10   3   2       19.35       22.23      4.76 o 
  -9   3   2      577.89      547.20     13.28 o 
  -8   3   2       14.07       15.17      3.77 o 
  -7   3   2       11.70        8.22      2.93 o 
  -6   3   2      356.85      353.18      9.46 o 
  -5   3   2     4216.84     4073.18     38.26 o 
  -4   3   2        0.16       -2.46      1.64 o 
  -3   3   2     8299.32     8227.82     63.97 o 
  -2   3   2     1985.73     2002.48     26.45 o 
  -1   3   2     1511.06     1320.94     17.54 o 
   0   3   2      328.59      369.29     13.74 o 
   1   3   2       89.11       97.75     10.15 o 
   2   3   2      603.51      627.04     12.44 o 
   3   3   2       95.67       81.24      4.81 o 
   4   3   2       91.45       98.13      6.92 o 
   5   3   2     9664.67    10099.88     84.54 o 
   6   3   2        5.86        9.18      2.59 o 
   7   3   2     4654.64     4621.81     69.89 o 
   8   3   2       30.42       34.27      4.98 o 
   9   3   2      862.85      866.40     28.40 o 
  10   3   2       19.40        8.60     11.34 o 
  11   3   2      311.19      277.46     30.00 o 
  12   3   2       70.33       53.76     12.28 o 
  13   3   2     1088.99     1050.34     41.46 o 
  14   3   2        7.50        5.24      8.20 o 
  15   3   2       49.43       31.84     10.59 o 
  16   3   2        0.09        6.65      9.58 o 
  17   3   2      496.56      546.89     31.89 o 
 -18   4   2       10.53       17.34     13.78 o 
 -17   4   2       25.09       -5.76     12.07 o 
 -16   4   2      476.85      446.07     33.66 o 
 -15   4   2      197.71      157.96     20.58 o 
 -14   4   2      332.09      361.22     27.96 o 
 -13   4   2       98.94       76.49     10.99 o 
 -12   4   2      936.91      976.93     23.70 o 
 -11   4   2       58.18       58.88      6.54 o 
 -10   4   2       45.78       52.44      6.07 o 
  -9   4   2        0.15       -1.95      3.17 o 
  -8   4   2        2.82        2.22      2.90 o 
  -7   4   2        6.82       13.79      4.67 o 
  -6   4   2     4650.90     4864.69     45.60 o 
  -5   4   2     1116.30     1166.88     17.32 o 
  -4   4   2     3861.22     3698.58     31.86 o 
  -3   4   2      240.84      246.72      7.73 o 
  -2   4   2     4188.33     3896.89     39.03 o 
  -1   4   2       47.82       44.92      4.23 o 
   0   4   2        1.58        1.06      2.45 o 
   1   4   2       56.16       37.47      4.60 o 
   2   4   2     4346.99     4389.68     42.52 o 
   3   4   2      843.44      918.77     17.00 o 
   4   4   2     7324.18     7645.06     61.59 o 
   5   4   2      163.83      180.70      6.73 o 
   6   4   2     3637.47     3481.40     33.95 o 
   7   4   2       71.30       69.45      4.94 o 
   8   4   2     2071.79     2004.17     30.33 o 
   9   4   2       35.63       36.86      7.64 o 
  10   4   2      550.40      570.83     59.53 o 
  11   4   2       87.57       75.62     10.22 o 
  12   4   2      330.86      299.68     21.85 o 
  13   4   2      284.50      263.21     19.68 o 
  14   4   2      230.57      253.46     20.13 o 
  15   4   2       88.52       99.66     14.54 o 
  16   4   2      504.58      489.55     45.25 o 
  17   4   2        1.02       -7.88      9.84 o 
 -18   5   2        2.61       -6.14     12.47 o 
 -17   5   2        0.18        6.11     11.69 o 
 -16   5   2        2.07        9.95     12.01 o 
 -15   5   2     1415.97     1335.80     57.17 o 
 -14   5   2       12.22       11.17     11.01 o 
 -13   5   2     1010.48     1062.97     33.72 o 
 -12   5   2      111.87      103.43      9.51 o 
 -11   5   2        0.25       -4.50      4.01 o 
 -10   5   2       29.78       22.21      5.43 o 
  -9   5   2      244.77      231.75     10.84 o 
  -8   5   2      250.09      279.26     10.89 o 
  -7   5   2        0.32        0.64      2.77 o 
  -6   5   2      751.96      703.31     19.35 o 
  -5   5   2     9367.01     9192.40     74.75 o 
  -4   5   2      456.19      507.49     11.53 o 
  -3   5   2     2921.53     2801.54     33.42 o 
  -2   5   2       67.42       80.27      5.38 o 
  -1   5   2      443.49      411.55      9.49 o 
   0   5   2        2.60        4.88      2.86 o 
   1   5   2     2456.56     2337.05     34.48 o 
   2   5   2       16.72        9.66      2.83 o 
   3   5   2      992.64     1087.02     16.41 o 
   4   5   2      186.63      184.53      6.88 o 
   5   5   2      112.86      148.59      6.98 o 
   6   5   2       84.80       99.39      6.00 o 
   7   5   2      199.97      187.31      7.93 o 
   8   5   2        6.04        4.38      4.43 o 
   9   5   2       23.05       13.02      5.76 o 
  10   5   2      348.36      311.14     18.19 o 
  11   5   2        3.45       -3.53      6.45 o 
  12   5   2     1640.98     1752.92     41.03 o 
  13   5   2      670.77      659.53     31.91 o 
  14   5   2      121.16      130.54     15.18 o 
  15   5   2      416.38      437.51     38.42 o 
  16   5   2       15.52        7.63     10.60 o 
  17   5   2       92.03       67.14     15.09 o 
 -18   6   2        2.23        5.86     15.36 o 
 -17   6   2        0.41        9.69     16.42 o 
 -16   6   2      117.20      139.11     34.14 o 
 -15   6   2      329.48      292.98     26.97 o 
 -14   6   2       65.61       56.25     14.64 o 
 -13   6   2        0.90        4.89      7.11 o 
 -12   6   2      931.17     1004.09     21.63 o 
 -11   6   2      242.68      263.78     16.32 o 
 -10   6   2      239.87      231.53     11.57 o 
  -9   6   2       34.12       38.85      5.70 o 
  -8   6   2        1.58        1.54      3.46 o 
  -7   6   2      174.55      207.68      9.85 o 
  -6   6   2      904.72     1063.96     18.25 o 
  -5   6   2      143.98      133.88      8.65 o 
  -4   6   2     3000.48     3085.18     29.77 o 
  -3   6   2      189.97      164.45      7.23 o 
  -2   6   2      704.06      660.37     15.07 o 
  -1   6   2      141.11      127.12      9.58 o 
   0   6   2      698.01      691.19     17.99 o 
   1   6   2      505.09      508.73     16.78 o 
   2   6   2      665.76      611.86     10.57 o 
   3   6   2     1218.42     1224.55     16.85 o 
   4   6   2     7589.67     7673.32     63.73 o 
   5   6   2       25.75       15.98      3.36 o 
   6   6   2      717.44      724.88     14.05 o 
   7   6   2        8.40       10.13      3.60 o 
   8   6   2      163.81      159.44      9.98 o 
   9   6   2       72.98       56.09      8.90 o 
  10   6   2      149.38      142.06     13.19 o 
  11   6   2        0.36        1.47      6.27 o 
  12   6   2     1852.47     2010.17     44.79 o 
  13   6   2      133.00      129.51     14.94 o 
  14   6   2      344.25      367.12     24.25 o 
  15   6   2       20.38       22.60     12.77 o 
  16   6   2       36.72        9.06     12.69 o 
 -17   7   2      521.67      628.58     41.50 o 
 -16   7   2        0.08       13.48     22.09 o 
 -15   7   2        9.50        0.97     11.69 o 
 -14   7   2      427.04      502.22     32.97 o 
 -13   7   2      200.38      161.39     14.92 o 
 -12   7   2      119.95      107.16     10.80 o 
 -11   7   2        8.71       10.79      5.12 o 
 -10   7   2        3.68        2.62      4.72 o 
  -9   7   2      184.63      187.50     10.60 o 
  -8   7   2       84.79       89.47      7.54 o 
  -7   7   2     1805.61     1839.17     26.42 o 
  -6   7   2       11.95       13.93      4.00 o 
  -5   7   2      151.50      129.84      8.28 o 
  -4   7   2       71.42       71.46      6.13 o 
  -3   7   2      342.96      352.45      9.82 o 
  -2   7   2       20.81       25.36      4.63 o 
  -1   7   2       43.54       44.06      6.08 o 
   0   7   2       58.84       53.93      8.76 o 
   1   7   2     1622.25     1581.82     29.16 o 
   2   7   2      110.86      132.06     15.45 o 
   3   7   2      435.21      415.40      9.60 o 
   4   7   2     1002.74      876.52     18.48 o 
   5   7   2      901.04      898.04     15.83 o 
   6   7   2       22.05       15.55      4.16 o 
   7   7   2     1282.81     1204.42     19.76 o 
   8   7   2       11.70       12.30      5.08 o 
   9   7   2      285.61      266.43     21.39 o 
  10   7   2        7.80        7.25      7.72 o 
  11   7   2      545.77      519.78     29.63 o 
  12   7   2      183.21      168.80     19.90 o 
  13   7   2      702.27      683.94     34.41 o 
  14   7   2        5.43       -2.64     10.11 o 
  15   7   2       33.86       31.99     13.12 o 
  16   7   2        0.52        2.14     18.19 o 
 -17   8   2      133.81      154.17     22.72 o 
 -16   8   2        1.55       25.19     14.03 o 
 -15   8   2       79.20       83.90     17.18 o 
 -14   8   2      339.77      393.43     30.57 o 
 -13   8   2       80.58       79.87     11.95 o 
 -12   8   2      642.63      637.26     21.12 o 
 -11   8   2      245.73      244.97     13.00 o 
 -10   8   2        0.07        3.55      4.79 o 
  -9   8   2       29.65       23.16      5.52 o 
  -8   8   2       76.69       84.99      7.73 o 
  -7   8   2       43.36       38.65      5.70 o 
  -6   8   2       37.46       47.01      5.62 o 
  -5   8   2      239.14      240.21     11.84 o 
  -4   8   2       87.55       93.27     10.54 o 
  -3   8   2       79.66       88.48      6.75 o 
  -2   8   2      100.00       99.98      6.51 o 
  -1   8   2       41.82       52.58      7.49 o 
   0   8   2       19.49       20.36      5.46 o 
   1   8   2       24.68       24.41      5.81 o 
   2   8   2     3263.46     3430.09     53.91 o 
   3   8   2     1518.78     1586.95     26.36 o 
   4   8   2      544.25      634.63     16.29 o 
   5   8   2      151.66      183.23     13.94 o 
   6   8   2      601.55      589.69     16.13 o 
   7   8   2      169.32      167.58     10.41 o 
   8   8   2     1103.76     1088.03     35.06 o 
   9   8   2       37.64       33.60      8.25 o 
  10   8   2      106.61       84.28     13.67 o 
  11   8   2       26.62        9.54     13.23 o 
  12   8   2      257.44      202.15     27.88 o 
  13   8   2        1.81       -7.05      9.17 o 
  14   8   2      372.12      358.78     31.08 o 
  15   8   2        1.43        0.03     11.29 o 
  16   8   2        0.07       -4.78     12.26 o 
 -16   9   2        7.19      -11.81     19.37 o 
 -15   9   2        0.28      -19.14     15.83 o 
 -14   9   2        1.85       -7.73     10.10 o 
 -13   9   2       25.19       25.86      8.35 o 
 -12   9   2       69.47       74.14     10.02 o 
 -11   9   2       67.41       65.95      8.19 o 
 -10   9   2        4.83        6.54      4.78 o 
  -9   9   2       58.50       50.25      7.21 o 
  -8   9   2      119.20      123.04      8.93 o 
  -7   9   2      642.07      668.68     16.42 o 
  -6   9   2      141.19      147.16     14.36 o 
  -5   9   2       79.48       70.38      7.56 o 
  -4   9   2      830.72      925.54     21.29 o 
  -3   9   2        0.65        1.76      4.28 o 
  -2   9   2        1.28        8.66      5.31 o 
  -1   9   2       67.24       67.01      8.36 o 
   0   9   2      895.07      912.35     24.04 o 
   1   9   2     1156.55     1156.28     22.77 o 
   2   9   2        1.95       -0.63      3.84 o 
   3   9   2        2.53        0.91      3.83 o 
   4   9   2       24.91       22.98      5.06 o 
   5   9   2       70.94       71.39     10.68 o 
   6   9   2      333.36      335.59     14.46 o 
   7   9   2     2241.05     2277.48     35.29 o 
   8   9   2        3.03       -4.19      5.40 o 
   9   9   2      313.69      357.14     39.71 o 
  10   9   2       30.39       17.04      9.92 o 
  11   9   2      404.66      392.03     29.52 o 
  12   9   2       37.60       39.16     12.95 o 
  13   9   2        0.99       -2.20      9.34 o 
  14   9   2       13.17        5.32     11.80 o 
  15   9   2       26.12       19.72     16.77 o 
 -15  10   2       26.80       18.19     22.68 o 
 -14  10   2        2.23       -3.54     17.25 o 
 -13  10   2       47.90       45.89     11.31 o 
 -12  10   2        1.32       -7.00      7.44 o 
 -11  10   2        0.70       -2.74      5.80 o 
 -10  10   2      650.17      706.17     21.42 o 
  -9  10   2        2.00        3.96      4.97 o 
  -8  10   2      295.17      297.51     15.40 o 
  -7  10   2      113.17      145.46     13.36 o 
  -6  10   2      276.50      274.31     17.20 o 
  -5  10   2       48.17       81.14     17.84 o 
  -4  10   2      328.16      324.43     15.39 o 
  -3  10   2       12.94        9.31      4.69 o 
  -2  10   2       68.81       52.72      8.29 o 
  -1  10   2       11.99        9.24      5.69 o 
   0  10   2      472.66      491.31     18.87 o 
   1  10   2      265.75      276.94     12.85 o 
   2  10   2      531.50      495.59     18.47 o 
   3  10   2        4.09        0.78      3.98 o 
   4  10   2     1310.01     1224.50     24.75 o 
   5  10   2      956.57      946.82     36.25 o 
   6  10   2      900.88      977.13     28.20 o 
   7  10   2      912.54      880.60     21.82 o 
   8  10   2      165.27      158.39     16.07 o 
   9  10   2       20.02       20.40      7.25 o 
  10  10   2       88.20       60.51     12.98 o 
  11  10   2        3.09       -6.61      8.52 o 
  12  10   2        7.27        3.23     10.01 o 
  13  10   2        0.89       -7.73     19.61 o 
  14  10   2      266.95      273.53     28.32 o 
 -13  11   2       32.19       16.20     11.81 o 
 -12  11   2       11.07       -2.73     10.10 o 
 -11  11   2        2.97       -0.47      8.02 o 
 -10  11   2        0.00       -7.31      5.78 o 
  -9  11   2      380.83      399.78     22.30 o 
  -8  11   2       42.64       42.46      9.05 o 
  -7  11   2      188.01      213.57     16.50 o 
  -6  11   2       47.17       34.54      7.85 o 
  -5  11   2      594.13      645.26     23.05 o 
  -4  11   2        0.84       -0.37      4.79 o 
  -3  11   2        2.93        3.56      8.07 o 
  -2  11   2       58.47       36.39      9.08 o 
  -1  11   2       65.83       63.53      9.41 o 
   0  11   2      143.53      137.18     12.57 o 
   1  11   2      132.27      124.48     12.28 o 
   2  11   2      118.68      129.75     10.27 o 
   3  11   2      868.69      849.43     35.15 o 
   4  11   2       23.79       29.35      6.24 o 
   5  11   2     1900.57     1837.23     32.52 o 
   6  11   2        2.98        0.81      5.06 o 
   7  11   2      252.37      259.97     14.74 o 
   8  11   2      387.71      380.62     20.90 o 
   9  11   2       86.72       74.47     10.96 o 
  10  11   2       31.49       34.46     31.66 o 
  11  11   2       42.86       66.82     15.95 o 
  12  11   2        1.90       -4.26      9.76 o 
  13  11   2      807.99      888.15     41.88 o 
  14  11   2        3.57        4.49     21.03 o 
 -13  12   2        1.90       -3.27     13.70 o 
 -12  12   2       70.14       57.89     14.82 o 
 -11  12   2        1.57        6.66      7.39 o 
 -10  12   2       32.21       49.92     10.91 o 
  -9  12   2        2.62        7.01      7.78 o 
  -8  12   2     1107.69     1064.83     32.88 o 
  -7  12   2       22.57       22.31      7.80 o 
  -6  12   2      373.73      368.54     21.70 o 
  -5  12   2        2.53        8.04      5.98 o 
  -4  12   2      198.38      208.02     16.26 o 
  -3  12   2       30.41       38.07      8.14 o 
  -2  12   2       87.30       77.63     10.78 o 
  -1  12   2      350.62      383.24     39.52 o 
   0  12   2      521.47      520.07     31.43 o 
   1  12   2       29.00       28.29      7.70 o 
   2  12   2     2581.09     2531.50     47.66 o 
   3  12   2      569.34      573.31     21.85 o 
   4  12   2      313.84      314.90     20.73 o 
   5  12   2      273.04      295.46     17.57 o 
   6  12   2      164.48      144.85     11.48 o 
   7  12   2       89.52       77.54     10.06 o 
   8  12   2       37.94       35.84      9.03 o 
   9  12   2       82.97       84.39     12.04 o 
  10  12   2      217.49      214.67     23.25 o 
  11  12   2        7.92       -0.99     10.27 o 
  12  12   2      777.64      773.82     88.23 o 
  13  12   2        0.01       -3.61     13.58 o 
 -13  13   2      269.08      289.86     28.85 o 
 -12  13   2       14.93       16.42     13.43 o 
 -11  13   2       21.68       20.92      9.82 o 
 -10  13   2        2.77       12.64      8.92 o 
  -9  13   2       33.23       44.98     10.29 o 
  -8  13   2      192.05      161.74     22.01 o 
  -7  13   2      674.73      658.07     34.71 o 
  -6  13   2        8.75       11.71      7.37 o 
  -5  13   2     1056.03     1048.26     33.59 o 
  -4  13   2        0.27        0.64      7.89 o 
  -3  13   2      490.52      521.42     21.87 o 
  -2  13   2       68.59       83.83     11.27 o 
  -1  13   2      133.53      129.23     19.26 o 
   0  13   2        0.06       -1.46      6.02 o 
   1  13   2      260.60      266.55     18.71 o 
   2  13   2      404.26      431.11     29.29 o 
   3  13   2     1571.86     1511.25     37.10 o 
   4  13   2      479.77      423.88     27.91 o 
   5  13   2      134.07      121.53     13.35 o 
   6  13   2        0.88       -8.14      5.43 o 
   7  13   2       26.12       29.06     11.51 o 
   8  13   2        6.05        8.15     10.05 o 
   9  13   2       29.92       31.14     13.11 o 
  10  13   2       95.02       92.56     17.25 o 
  11  13   2      324.61      320.75     74.06 o 
  12  13   2       22.38        0.80     12.50 o 
 -12  14   2       74.68       62.13     16.45 o 
 -11  14   2       15.69       19.16      9.33 o 
 -10  14   2       17.02       27.18      9.92 o 
  -9  14   2       31.67       34.46     10.52 o 
  -8  14   2       90.96      139.73     15.46 o 
  -7  14   2      148.10      134.08     15.07 o 
  -6  14   2      113.57      127.38     14.33 o 
  -5  14   2      140.48      129.85     21.25 o 
  -4  14   2     1476.33     1567.29     67.09 o 
  -3  14   2        3.94       -4.42      5.99 o 
  -2  14   2      582.19      560.61     29.56 o 
  -1  14   2       45.59       38.20      9.37 o 
   0  14   2      759.11      754.71     26.94 o 
   1  14   2       21.03       18.74      7.54 o 
   2  14   2      304.53      292.11     23.64 o 
   3  14   2        1.47       -1.73      6.26 o 
   4  14   2      440.76      422.80     23.77 o 
   5  14   2        2.81        5.59      6.90 o 
   6  14   2      159.58      157.55     15.81 o 
   7  14   2        2.15       16.37     10.51 o 
   8  14   2       89.36       94.88     45.95 o 
   9  14   2       60.57       72.32     15.83 o 
  10  14   2      109.05       86.46     27.40 o 
  11  14   2        3.59       17.72     21.50 o 
 -10  15   2      107.82       83.45     13.79 o 
  -9  15   2      140.11      141.74     23.61 o 
  -8  15   2       68.70       50.15     11.32 o 
  -7  15   2       87.90       76.14     12.90 o 
  -6  15   2        2.05        4.96      7.58 o 
  -5  15   2       40.53       50.19     12.53 o 
  -4  15   2       70.85       57.64     13.03 o 
  -3  15   2      965.92      991.11     39.09 o 
  -2  15   2        0.04       -1.18      6.41 o 
  -1  15   2      957.46      908.65     30.72 o 
   0  15   2       27.23       23.79      8.46 o 
   1  15   2      746.69      803.73     29.05 o 
   2  15   2       22.44       16.08      7.97 o 
   3  15   2       88.44       95.52     13.04 o 
   4  15   2        2.47        6.45      7.89 o 
   5  15   2      184.18      219.23     18.82 o 
   6  15   2       48.74       45.30     10.66 o 
   7  15   2      269.88      270.71     26.39 o 
   8  15   2        8.08        0.14     10.10 o 
   9  15   2      184.42      185.82     22.97 o 
  -9  16   2       31.40       13.09     17.40 o 
  -8  16   2       24.12       19.92      9.93 o 
  -7  16   2        0.45       -1.45      8.37 o 
  -6  16   2      643.91      659.90     31.20 o 
  -5  16   2      351.78      336.80     28.15 o 
  -4  16   2      235.98      199.37     22.04 o 
  -3  16   2        1.22       10.32      9.65 o 
  -2  16   2     1137.27     1157.19     44.52 o 
  -1  16   2        5.34        5.68      7.68 o 
   0  16   2      736.92      828.15     49.52 o 
   1  16   2        9.55        7.63      7.69 o 
   2  16   2       92.76       93.45     20.51 o 
   3  16   2       12.22       13.06      8.45 o 
   4  16   2       23.82       20.91     10.55 o 
   5  16   2        1.40        0.39      7.53 o 
   6  16   2      181.00      184.07     17.63 o 
   7  16   2       14.61       -0.67     10.38 o 
  -6  17   2       36.11       32.30     12.91 o 
  -5  17   2       91.08       88.03     16.51 o 
  -4  17   2        1.07       -8.89      8.51 o 
  -3  17   2      492.37      543.23     35.90 o 
  -2  17   2        3.59       -0.72      8.24 o 
  -1  17   2      517.92      580.80     30.80 o 
   0  17   2        4.77       -5.77      9.44 o 
   1  17   2      235.30      237.12     20.33 o 
   2  17   2        4.04       -7.69      7.32 o 
   3  17   2      589.70      557.30     30.77 o 
   4  17   2       71.41       77.08     26.58 o 
   5  17   2        3.58        5.14      8.65 o 
 -18   1   3       10.38        4.78     11.84 o 
 -17   1   3       67.70       51.40     15.77 o 
 -16   1   3        0.50        8.78     11.27 o 
 -15   1   3       45.76       53.24     14.29 o 
 -14   1   3      125.00      124.02     15.48 o 
 -13   1   3       73.86       73.38      8.93 o 
 -12   1   3       93.89       81.04      8.93 o 
 -11   1   3       59.73       63.81      7.54 o 
 -10   1   3       23.60       24.18      7.24 o 
  -9   1   3      424.58      427.53     14.10 o 
  -8   1   3       47.22       48.64      6.06 o 
  -7   1   3     2080.88     2033.76     42.07 o 
  -6   1   3        5.62        6.00      3.03 o 
  -5   1   3      881.93      848.76     15.25 o 
  -4   1   3        7.28       13.35      3.39 o 
  -3   1   3     5192.68     5538.82     48.99 o 
  -2   1   3      403.87      413.09     15.18 o 
  -1   1   3       74.06       72.79      8.15 o 
   0   1   3       11.94        9.67      3.52 o 
   1   1   3       97.37      130.71     13.35 o 
   2   1   3      142.05      152.84      9.77 o 
   3   1   3     5480.40     5491.27     55.14 o 
   4   1   3      367.00      349.05      9.12 o 
   5   1   3     2382.05     2474.60     28.20 o 
   6   1   3     1673.74     1725.80     21.54 o 
   7   1   3      518.24      600.16     55.75 o 
   8   1   3      195.86      207.04     24.69 o 
   9   1   3      654.26      617.37     24.81 o 
  10   1   3       17.33        7.61      9.10 o 
  11   1   3       55.09       32.85      9.35 o 
  12   1   3       27.18       39.85     16.06 o 
  13   1   3        5.26        8.46      9.45 o 
  14   1   3        4.49        4.15     10.35 o 
  15   1   3       30.26       38.32     13.65 o 
  16   1   3      113.93      112.88     20.10 o 
  17   1   3       31.25       12.21     15.00 o 
 -18   2   3       24.71       44.82     15.40 o 
 -17   2   3        8.67       14.05     12.47 o 
 -16   2   3      344.66      331.96     52.56 o 
 -15   2   3        2.17       10.86     11.11 o 
 -14   2   3      254.57      294.70     37.22 o 
 -13   2   3      207.72      198.19     12.95 o 
 -12   2   3      107.94      101.96      9.54 o 
 -11   2   3       97.66       88.73      8.61 o 
 -10   2   3       15.10       22.75      5.64 o 
  -9   2   3       53.77       51.47      6.67 o 
  -8   2   3      790.82      805.12     15.22 o 
  -7   2   3      261.07      258.39     11.84 o 
  -6   2   3       25.30       22.18      5.97 o 
  -5   2   3      662.91      714.54     15.79 o 
  -4   2   3     2997.68     3200.62     31.55 o 
  -3   2   3        0.44        0.21      2.77 o 
  -2   2   3       79.90       60.22      7.91 o 
  -1   2   3      100.31      103.22     14.76 o 
   0   2   3      207.46      230.96     23.27 o 
   1   2   3       86.34       86.98     18.66 o 
   2   2   3    10568.37    10875.76    127.54 o 
   3   2   3      348.43      370.94      9.74 o 
   4   2   3     1835.49     1898.79     24.29 o 
   5   2   3        6.69        0.94      2.43 o 
   6   2   3      133.88      135.20      6.36 o 
   7   2   3       32.76       23.77      6.49 o 
   8   2   3      191.08      158.91     14.20 o 
   9   2   3      529.85      517.36     22.78 o 
  10   2   3      322.39      273.45     20.18 o 
  11   2   3       48.11       30.83     11.58 o 
  12   2   3       58.32       54.37     12.60 o 
  13   2   3      127.80      137.14     29.88 o 
  14   2   3     2077.79     2095.41     58.96 o 
  15   2   3      654.03      673.04    106.19 o 
  16   2   3        3.19       -2.28     11.49 o 
  17   2   3        2.32      -10.50     11.97 o 
 -18   3   3        2.91       -1.57     13.09 o 
 -17   3   3      167.28      200.58     37.68 o 
 -16   3   3       31.82       43.71     14.78 o 
 -15   3   3     1341.98     1369.37     48.19 o 
 -14   3   3      557.96      528.77     41.35 o 
 -13   3   3       25.96       31.77      6.97 o 
 -12   3   3      789.91      756.31     27.04 o 
 -11   3   3       85.47       92.83      9.04 o 
 -10   3   3       10.72        5.87      4.75 o 
  -9   3   3      152.88      128.59      9.64 o 
  -8   3   3      162.84      147.52      8.12 o 
  -7   3   3       58.52       44.82      4.95 o 
  -6   3   3     1310.26     1273.59     22.53 o 
  -5   3   3     2882.27     2907.68     29.76 o 
  -4   3   3      378.49      395.23     13.14 o 
  -3   3   3      250.42      186.01      8.22 o 
  -2   3   3      128.39      125.99      7.57 o 
  -1   3   3      414.41      493.61     13.50 o 
   0   3   3       26.82       12.54      4.30 o 
   1   3   3     3873.26     4167.96     60.47 o 
   2   3   3       47.99       64.67      6.93 o 
   3   3   3     1901.71     1872.19     27.49 o 
   4   3   3      644.92      664.79     13.43 o 
   5   3   3     5859.16     6289.47     59.00 o 
   6   3   3        5.43        5.78      2.74 o 
   7   3   3      535.14      530.59     14.86 o 
   8   3   3       23.36       12.28      6.25 o 
   9   3   3      156.35      134.29     14.19 o 
  10   3   3      254.17      299.40     30.36 o 
  11   3   3       97.28       56.64     10.96 o 
  12   3   3      268.47      268.73     22.34 o 
  13   3   3      275.97      294.03     38.27 o 
  14   3   3       35.05       11.91     10.80 o 
  15   3   3      120.61      112.49     24.80 o 
  16   3   3      224.31      190.15     19.71 o 
 -18   4   3       13.58        4.84     12.93 o 
 -17   4   3       10.09        6.16     12.11 o 
 -16   4   3       44.44       37.27     14.77 o 
 -15   4   3       56.81       62.79     23.62 o 
 -14   4   3     1324.04     1356.96     38.59 o 
 -13   4   3      569.03      626.58     19.60 o 
 -12   4   3     1475.94     1565.42     30.48 o 
 -11   4   3       99.72      105.01      9.54 o 
 -10   4   3      514.43      519.36     18.21 o 
  -9   4   3      245.41      231.93     10.83 o 
  -8   4   3        0.46        1.45      3.14 o 
  -7   4   3      827.14      771.15     19.03 o 
  -6   4   3     2088.52     2132.54     30.93 o 
  -5   4   3       35.45       27.56      3.58 o 
  -4   4   3        1.73        3.83      2.58 o 
  -3   4   3      143.46      121.00      6.93 o 
  -2   4   3       36.67       16.90      3.33 o 
  -1   4   3        6.74        9.39      7.75 o 
   0   4   3     1726.13     1658.45     27.91 o 
   1   4   3     3123.20     3384.87     44.67 o 
   2   4   3    10703.67    11533.11    115.68 o 
   3   4   3      532.82      591.80     23.22 o 
   4   4   3     6218.11     6421.55     60.96 o 
   5   4   3        4.13       -1.90      3.07 o 
   6   4   3      106.93       72.45     11.30 o 
   7   4   3       26.10       25.00      6.95 o 
   8   4   3      362.13      387.54     21.03 o 
   9   4   3      169.12      161.14     27.76 o 
  10   4   3      191.06      194.86     28.70 o 
  11   4   3        3.86        1.39      6.98 o 
  12   4   3      254.47      251.13     21.79 o 
  13   4   3       50.10       28.40      8.81 o 
  14   4   3       26.86       37.83     10.35 o 
  15   4   3        1.85      -11.48      7.66 o 
  16   4   3      250.90      243.68     21.61 o 
 -18   5   3       23.32       12.27     13.89 o 
 -17   5   3      161.40      166.03     26.10 o 
 -16   5   3      168.23      164.84     42.88 o 
 -15   5   3      172.72      138.33     29.53 o 
 -14   5   3       50.61       63.30     11.07 o 
 -13   5   3     1846.76     1892.85     35.10 o 
 -12   5   3       30.06       37.90      7.30 o 
 -11   5   3     1478.38     1497.53     29.46 o 
 -10   5   3      174.55      196.68     18.58 o 
  -9   5   3      365.41      376.31     12.99 o 
  -8   5   3       18.94       18.66      4.39 o 
  -7   5   3      293.57      300.76     11.02 o 
  -6   5   3       61.77       78.14      7.19 o 
  -5   5   3     1476.35     1706.30     22.58 o 
  -4   5   3      106.99      128.85      7.58 o 
  -3   5   3     2709.26     2756.82     33.53 o 
  -2   5   3        7.04        9.84      3.19 o 
  -1   5   3     3047.84     2934.99     44.82 o 
   0   5   3       48.64       44.58      5.86 o 
   1   5   3     3022.15     2841.65     57.53 o 
   2   5   3      405.99      476.68     12.49 o 
   3   5   3     2476.06     2590.30     29.15 o 
   4   5   3       16.70        9.40      3.02 o 
   5   5   3     1200.73     1144.67     24.13 o 
   6   5   3       17.66       17.79      4.57 o 
   7   5   3      897.14      867.53     18.79 o 
   8   5   3       10.48       11.91      5.34 o 
   9   5   3      200.91      196.01     18.33 o 
  10   5   3       55.62       38.71      8.23 o 
  11   5   3       10.05       21.17      7.72 o 
  12   5   3       76.27       51.90     17.30 o 
  13   5   3      760.65      708.70     31.18 o 
  14   5   3       47.05       35.89     15.59 o 
  15   5   3      217.64      174.49     18.55 o 
  16   5   3       45.39       57.32     15.76 o 
 -17   6   3      125.62      134.80     21.62 o 
 -16   6   3     1229.53     1250.29     48.43 o 
 -15   6   3       12.82       16.94     12.27 o 
 -14   6   3      364.61      355.14     27.19 o 
 -13   6   3       18.79        1.98      6.92 o 
 -12   6   3      460.61      495.13     18.41 o 
 -11   6   3       27.07       26.96      8.09 o 
 -10   6   3      981.98      982.60     21.15 o 
  -9   6   3      246.83      230.63     11.42 o 
  -8   6   3      271.86      278.35     15.62 o 
  -7   6   3       47.66       66.54      6.41 o 
  -6   6   3      168.50      168.85     10.30 o 
  -5   6   3      477.64      528.46     13.58 o 
  -4   6   3     1045.99     1091.14     19.73 o 
  -3   6   3      224.30      242.83      9.99 o 
  -2   6   3     3025.08     3041.67     37.37 o 
  -1   6   3      124.91      139.17      9.93 o 
   0   6   3     2437.08     2466.77     38.59 o 
   1   6   3       70.15       76.25     10.65 o 
   2   6   3     2200.70     2090.23     27.73 o 
   3   6   3       93.30       87.44      5.82 o 
   4   6   3       58.87       60.66      7.79 o 
   5   6   3      115.15      123.76     12.33 o 
   6   6   3     1596.86     1589.33     22.80 o 
   7   6   3        5.23        1.44      3.81 o 
   8   6   3     1345.49     1340.58     30.91 o 
   9   6   3       10.73       10.54      6.23 o 
  10   6   3      423.40      497.16     48.08 o 
  11   6   3        0.31       -6.51      7.43 o 
  12   6   3      526.63      516.14     71.23 o 
  13   6   3        2.76        6.07      9.15 o 
  14   6   3      163.45      163.64     38.39 o 
  15   6   3       10.87        1.23     10.80 o 
  16   6   3      435.30      346.92     32.46 o 
 -17   7   3      171.90      241.47     28.58 o 
 -16   7   3       49.22       43.84     15.64 o 
 -15   7   3       34.93       53.41     15.03 o 
 -14   7   3      303.16      306.30     24.69 o 
 -13   7   3     2669.54     2627.87     43.56 o 
 -12   7   3       28.25       20.95      6.79 o 
 -11   7   3      389.16      416.86     18.78 o 
 -10   7   3      129.28      120.08      9.32 o 
  -9   7   3     1041.47     1076.29     30.10 o 
  -8   7   3        0.75        3.44      3.95 o 
  -7   7   3      149.90      145.16      9.01 o 
  -6   7   3       52.90       50.86      5.95 o 
  -5   7   3     1193.35     1236.78     22.12 o 
  -4   7   3        0.08        1.43      3.35 o 
  -3   7   3     1740.82     1795.28     26.79 o 
  -2   7   3      167.71      163.93     11.33 o 
  -1   7   3     4365.88     4252.51     57.24 o 
   0   7   3        0.17        1.49      3.98 o 
   1   7   3     1958.65     1847.60     33.60 o 
   2   7   3        2.69        4.36      4.09 o 
   3   7   3     1771.79     1761.57     33.28 o 
   4   7   3      724.14      842.11     19.21 o 
   5   7   3      287.49      316.97     13.15 o 
   6   7   3        2.56        6.79      6.04 o 
   7   7   3     1275.74     1253.31     29.30 o 
   8   7   3       11.42       -2.14      7.91 o 
   9   7   3      456.87      434.80    103.35 o 
  10   7   3        6.52        9.77      8.23 o 
  11   7   3      407.22      442.26     30.25 o 
  12   7   3        1.34       -5.74      7.90 o 
  13   7   3      121.72      110.69     17.95 o 
  14   7   3        4.48        1.18     13.58 o 
  15   7   3      316.59      305.03     30.09 o 
 -16   8   3       13.31       10.37     17.36 o 
 -15   8   3       40.10       36.23     13.76 o 
 -14   8   3      165.81      210.37     24.03 o 
 -13   8   3        8.56       19.07      8.59 o 
 -12   8   3      374.05      342.63     21.86 o 
 -11   8   3      256.17      269.63     13.92 o 
 -10   8   3     1585.26     1625.44     28.19 o 
  -9   8   3      109.11      132.83     12.23 o 
  -8   8   3     1537.10     1500.62     25.65 o 
  -7   8   3      103.39      110.02      8.39 o 
  -6   8   3      858.40      874.73     21.94 o 
  -5   8   3      116.51      119.48      8.90 o 
  -4   8   3      489.19      455.12     15.89 o 
  -3   8   3      272.75      260.00     24.48 o 
  -2   8   3     2088.69     2121.21     42.44 o 
  -1   8   3       85.40       92.23     10.50 o 
   0   8   3     1132.90     1121.23     26.58 o 
   1   8   3       39.74       28.34      6.33 o 
   2   8   3     1311.03     1255.60     28.10 o 
   3   8   3        6.58       11.13      5.87 o 
   4   8   3      944.48      951.74     23.94 o 
   5   8   3      248.53      250.84     15.86 o 
   6   8   3     1283.81     1260.82     25.13 o 
   7   8   3      136.40      108.98     11.03 o 
   8   8   3      620.74      648.90     25.01 o 
   9   8   3        2.99        5.83      7.92 o 
  10   8   3      580.16      547.93     64.61 o 
  11   8   3        0.20        2.59      8.63 o 
  12   8   3      414.91      420.84     31.82 o 
  13   8   3       34.51       29.26     12.17 o 
  14   8   3      120.62       89.56     45.83 o 
  15   8   3       88.82       96.43     21.14 o 
 -16   9   3        0.98       -6.52     12.45 o 
 -15   9   3       79.61       78.49     18.90 o 
 -14   9   3      166.56      169.83     17.00 o 
 -13   9   3       40.25       38.22     14.49 o 
 -12   9   3      188.09      207.73     14.70 o 
 -11   9   3      693.81      694.92     19.31 o 
 -10   9   3       31.37       17.89      5.82 o 
  -9   9   3      932.23      941.18     21.09 o 
  -8   9   3       79.95       75.80      7.98 o 
  -7   9   3     1041.82     1099.50     29.91 o 
  -6   9   3        7.71        0.13      5.75 o 
  -5   9   3     2108.50     2236.98     66.19 o 
  -4   9   3      195.12      206.73     16.99 o 
  -3   9   3      100.28       66.00      8.86 o 
  -2   9   3       50.55       50.53      7.70 o 
  -1   9   3      400.08      400.79     17.50 o 
   0   9   3       14.79       25.03      6.27 o 
   1   9   3     1331.45     1336.96     30.59 o 
   2   9   3        7.39       -1.96      3.77 o 
   3   9   3      840.92      873.73     21.08 o 
   4   9   3      120.88      148.02     11.53 o 
   5   9   3     1145.38     1185.40     25.05 o 
   6   9   3      393.74      394.74     20.46 o 
   7   9   3      337.10      391.32     20.60 o 
   8   9   3      137.85       97.60     11.87 o 
   9   9   3      806.12      718.03     32.69 o 
  10   9   3       20.78       23.55     10.26 o 
  11   9   3      319.21      296.73     30.59 o 
  12   9   3       11.36       -1.89      9.70 o 
  13   9   3      659.14      705.63    159.58 o 
  14   9   3        0.13       -8.88     10.75 o 
 -15  10   3        0.08       19.61     21.03 o 
 -14  10   3       84.17      141.74     26.69 o 
 -13  10   3       29.11       20.06     23.62 o 
 -12  10   3      129.94      114.76     13.43 o 
 -11  10   3       18.82       18.23      6.96 o 
 -10  10   3      307.65      327.83     17.42 o 
  -9  10   3       45.43       38.27      7.60 o 
  -8  10   3     1089.33     1154.20     31.35 o 
  -7  10   3        2.33        0.67      5.24 o 
  -6  10   3     1421.17     1489.04     49.73 o 
  -5  10   3       70.54       77.41     14.27 o 
  -4  10   3     1568.00     1610.10     65.18 o 
  -3  10   3      338.98      371.38     19.54 o 
  -2  10   3     1311.61     1246.11     30.59 o 
  -1  10   3      228.47      228.00     15.61 o 
   0  10   3      240.06      235.60     15.82 o 
   1  10   3      113.86      110.01     11.34 o 
   2  10   3      500.10      542.68     17.38 o 
   3  10   3       45.26       43.61      7.09 o 
   4  10   3      565.70      535.54     17.52 o 
   5  10   3      720.12      676.69     19.74 o 
   6  10   3       32.33       24.56      8.76 o 
   7  10   3        2.89       12.57      7.78 o 
   8  10   3     1894.87     1950.39     41.93 o 
   9  10   3       17.51       31.63     10.55 o 
  10  10   3      396.89      418.91     31.11 o 
  11  10   3        3.64       13.67     11.18 o 
  12  10   3      798.99      790.92     58.35 o 
  13  10   3        0.50        0.25     11.11 o 
 -14  11   3       41.59       20.79     16.06 o 
 -13  11   3       20.45       22.44     16.06 o 
 -12  11   3        0.32       -0.07      8.83 o 
 -11  11   3      406.30      422.68     44.95 o 
 -10  11   3        1.37       -7.13      5.74 o 
  -9  11   3      347.85      372.87     33.67 o 
  -8  11   3       34.37       23.91      8.29 o 
  -7  11   3      383.15      391.25     22.45 o 
  -6  11   3      125.68      115.05     15.28 o 
  -5  11   3     1126.20     1206.94     38.81 o 
  -4  11   3      613.52      637.67     22.76 o 
  -3  11   3     1153.33     1223.16     57.20 o 
  -2  11   3       62.44       67.44      9.77 o 
  -1  11   3     2761.67     2759.57     49.96 o 
   0  11   3      626.91      689.77     39.30 o 
   1  11   3       15.58        8.97      5.44 o 
   2  11   3       39.00       38.33      7.08 o 
   3  11   3      257.75      253.52     14.40 o 
   4  11   3      225.13      240.76     14.30 o 
   5  11   3      754.66      787.87     24.11 o 
   6  11   3      918.32      890.93     25.06 o 
   7  11   3     1518.32     1491.66     36.74 o 
   8  11   3       91.58       79.88     11.59 o 
   9  11   3      584.13      617.04     33.63 o 
  10  11   3       31.22       26.39     11.35 o 
  11  11   3      397.88      377.08     43.47 o 
  12  11   3       12.49       24.71     13.61 o 
  13  11   3        1.81       -4.81     11.60 o 
 -13  12   3       47.92       58.35     20.79 o 
 -12  12   3       20.57       25.11     13.82 o 
 -11  12   3        6.89        3.84      7.90 o 
 -10  12   3      188.31      211.76     17.73 o 
  -9  12   3        5.57        1.59      6.36 o 
  -8  12   3      431.05      430.02     24.32 o 
  -7  12   3       94.22       89.21     11.99 o 
  -6  12   3      212.59      243.83     21.79 o 
  -5  12   3      301.82      328.03     20.13 o 
  -4  12   3      690.14      714.49     40.90 o 
  -3  12   3       52.07       44.30      8.85 o 
  -2  12   3      106.93      108.87     12.27 o 
  -1  12   3      337.16      320.23     19.79 o 
   0  12   3      902.49      914.63     28.52 o 
   1  12   3      149.03      137.92     11.53 o 
   2  12   3        0.45       -4.70      4.45 o 
   3  12   3        2.04       -2.73      4.82 o 
   4  12   3       43.05       48.35     10.13 o 
   5  12   3       80.91       71.63     14.53 o 
   6  12   3      475.18      530.77     32.56 o 
   7  12   3       16.77        1.18      7.80 o 
   8  12   3      410.16      431.25     24.05 o 
   9  12   3       94.00       52.96     14.19 o 
  10  12   3      630.30      576.31     34.02 o 
  11  12   3        4.15        7.03     13.70 o 
  12  12   3       24.64       -5.89     11.10 o 
 -12  13   3        0.54       -1.91      7.71 o 
 -11  13   3       66.04       64.38     12.26 o 
 -10  13   3       14.22       -4.84      8.44 o 
  -9  13   3        9.41       12.85      8.14 o 
  -8  13   3      111.24      105.42     13.66 o 
  -7  13   3      189.76      215.97     21.86 o 
  -6  13   3       32.30       -3.00     12.40 o 
  -5  13   3      484.85      459.98     47.60 o 
  -4  13   3       22.81       17.65      7.38 o 
  -3  13   3     1513.07     1608.95     39.44 o 
  -2  13   3       70.61       49.06      9.57 o 
  -1  13   3       33.31       36.20     10.46 o 
   0  13   3        0.03       -4.00      7.58 o 
   1  13   3       22.29       20.88      8.21 o 
   2  13   3       75.82       85.17     11.73 o 
   3  13   3       86.87       77.15     11.38 o 
   4  13   3        8.13        0.89      6.80 o 
   5  13   3        0.18       -4.65      5.50 o 
   6  13   3        9.23       11.29      7.59 o 
   7  13   3      284.33      278.16     20.15 o 
   8  13   3       17.95       11.23      8.26 o 
   9  13   3      399.70      412.19     31.82 o 
  10  13   3       28.23       12.11     12.17 o 
  11  13   3      261.52      235.07     26.13 o 
 -11  14   3        0.04       -3.72      8.75 o 
 -10  14   3       33.02       33.20     10.48 o 
  -9  14   3       54.40       48.91     11.52 o 
  -8  14   3       15.62       13.70     10.11 o 
  -7  14   3        2.52       -6.53      7.66 o 
  -6  14   3      196.59      139.75     18.20 o 
  -5  14   3        0.35       -2.42     10.39 o 
  -4  14   3      166.65      148.91     14.95 o 
  -3  14   3        1.63       -3.02      6.51 o 
  -2  14   3      156.99      168.40     22.06 o 
  -1  14   3      100.45      105.23     13.48 o 
   0  14   3       14.60       27.01      8.65 o 
   1  14   3       72.67       76.94     12.06 o 
   2  14   3       76.25       79.27     12.21 o 
   3  14   3        1.51        9.63      7.58 o 
   4  14   3        0.27       -5.54      7.28 o 
   5  14   3      327.53      297.73     30.64 o 
   6  14   3      238.50      160.76     20.77 o 
   7  14   3      135.60      115.28     23.62 o 
   8  14   3       13.24       17.53     12.28 o 
   9  14   3        0.45      -12.28     14.88 o 
 -10  15   3       15.52        5.66      8.66 o 
  -9  15   3       17.93       25.03     12.53 o 
  -8  15   3       40.99       35.61     12.11 o 
  -7  15   3      410.51      470.65     33.81 o 
  -6  15   3      110.89      152.60     20.05 o 
  -5  15   3       14.47        1.25      8.77 o 
  -4  15   3      156.20      166.22     16.81 o 
  -3  15   3       54.34       40.44     10.44 o 
  -2  15   3        4.80       -5.79      6.50 o 
  -1  15   3       31.59       13.39     10.60 o 
   0  15   3       16.64        1.89      7.35 o 
   1  15   3        1.64       -2.90      7.08 o 
   2  15   3       15.07       13.75      8.37 o 
   3  15   3       31.40       20.85      9.39 o 
   4  15   3       51.12       32.34     10.32 o 
   5  15   3      232.02      243.58     19.96 o 
   6  15   3       31.96       17.33     12.17 o 
   7  15   3       45.88       41.68     14.73 o 
   8  15   3       38.62       19.95     12.52 o 
  -7  16   3       59.48       78.37     24.69 o 
  -6  16   3       12.10        4.99      9.38 o 
  -5  16   3       66.56       53.60     16.89 o 
  -4  16   3       25.08       13.25     11.69 o 
  -3  16   3        0.38       -6.49      7.80 o 
  -2  16   3      310.80      366.87     24.51 o 
  -1  16   3      211.04      207.44     18.76 o 
   0  16   3        0.03      -10.15      6.77 o 
   1  16   3       15.51        8.52      8.28 o 
   2  16   3      206.28      278.26     24.27 o 
   3  16   3        0.28       -3.27      8.19 o 
   4  16   3       86.43       84.93     13.45 o 
   5  16   3       68.20       79.18     21.09 o 
   6  16   3       11.48       21.53     13.02 o 
  -4  17   3        4.94       12.25     10.56 o 
  -3  17   3      179.81      192.54     19.09 o 
  -2  17   3      120.49      150.38     24.25 o 
  -1  17   3        0.06        7.58      8.85 o 
   0  17   3        5.83        3.79      8.12 o 
   1  17   3        0.38       -4.89      8.09 o 
   2  17   3       30.57       39.38     18.06 o 
   3  17   3       26.87       37.31     14.19 o 
 -18   0   4      821.12      792.57     58.11 o 
 -17   0   4        0.67       24.57     18.90 o 
 -16   0   4      630.13      626.26     55.28 o 
 -15   0   4       49.71       36.14     19.14 o 
 -14   0   4      654.69      668.94     38.74 o 
 -13   0   4       14.91        9.43      7.90 o 
 -12   0   4     2641.86     2715.82     48.65 o 
 -11   0   4     3475.84     3531.66     69.78 o 
 -10   0   4      471.57      509.21     37.44 o 
  -9   0   4       10.35       11.37      7.21 o 
  -8   0   4      151.34      143.31     14.78 o 
  -7   0   4      106.37       92.71     11.67 o 
  -6   0   4     1883.46     1917.54     43.09 o 
  -5   0   4      561.49      613.88     30.71 o 
  -4   0   4     5993.89     5725.87     85.69 o 
  -3   0   4      523.67      536.73     28.58 o 
  -2   0   4     2568.56     2638.76     68.98 o 
  -1   0   4      254.35      249.70     22.44 o 
   0   0   4     3076.28     2936.42     71.11 o 
   1   0   4      228.76      208.60     13.36 o 
   2   0   4      234.29      218.75     15.83 o 
   3   0   4       96.63      105.13     12.99 o 
   4   0   4     3042.14     3055.81     51.58 o 
   5   0   4      432.96      492.34     17.38 o 
   6   0   4      140.60      113.87     17.25 o 
   7   0   4      479.57      570.51     33.78 o 
   8   0   4      622.66      629.33     36.62 o 
   9   0   4        3.18       10.16      9.69 o 
  10   0   4      285.06      255.14     30.00 o 
  11   0   4        1.77       -2.83     10.63 o 
  12   0   4     1051.38      930.53     51.03 o 
  13   0   4      105.50      132.53     25.04 o 
  14   0   4      916.68     1080.78     60.24 o 
  15   0   4        3.77       -6.14     14.17 o 
  16   0   4      858.87      843.36     59.06 o 
 -18   1   4        0.28       -2.86     12.14 o 
 -17   1   4      624.30      774.11     39.42 o 
 -16   1   4        0.24       -1.68     13.94 o 
 -15   1   4      503.95      532.56     51.50 o 
 -14   1   4       96.31       88.77     10.10 o 
 -13   1   4      260.28      269.21     15.61 o 
 -12   1   4       11.99       -0.37      4.63 o 
 -11   1   4      197.81      208.19     18.55 o 
 -10   1   4        5.70        2.68      4.24 o 
  -9   1   4      249.05      226.55     12.86 o 
  -8   1   4       22.97       26.61      5.53 o 
  -7   1   4      625.23      574.24     16.43 o 
  -6   1   4       41.30       49.86      5.62 o 
  -5   1   4     2449.93     2362.55     39.97 o 
  -4   1   4       29.53       27.22      6.23 o 
  -3   1   4    12459.06    12855.18    358.25 o 
  -2   1   4     1531.18     1682.86     36.99 o 
  -1   1   4     1489.74     1340.63     31.57 o 
   0   1   4        2.07        0.99      5.91 o 
   1   1   4     1453.26     1354.95     41.34 o 
   2   1   4        0.13        1.77      3.42 o 
   3   1   4     1305.04     1321.58     28.56 o 
   4   1   4        0.12        0.67      2.50 o 
   5   1   4     1654.87     1597.05     23.65 o 
   6   1   4       48.61       35.48     15.00 o 
   7   1   4      418.37      447.78     21.18 o 
   8   1   4       15.52        8.57      6.34 o 
   9   1   4      113.33      101.56     16.06 o 
  10   1   4       79.20       85.74     12.86 o 
  11   1   4      733.29      818.11     32.56 o 
  12   1   4       45.77       37.09     18.31 o 
  13   1   4     1264.09     1229.26     43.35 o 
  14   1   4      334.05      291.24     25.72 o 
  15   1   4      523.05      580.54     38.49 o 
  16   1   4      105.92       99.12     22.32 o 
 -18   2   4      172.20      167.42     23.90 o 
 -17   2   4        8.51       11.28     11.86 o 
 -16   2   4      398.46      374.71     34.02 o 
 -15   2   4       23.86       22.78      9.16 o 
 -14   2   4      285.42      287.50     16.59 o 
 -13   2   4      104.45      101.22     10.26 o 
 -12   2   4       81.80       90.49      9.69 o 
 -11   2   4       51.36       47.01      7.23 o 
 -10   2   4      770.70      788.27     31.17 o 
  -9   2   4        4.50        3.13      4.34 o 
  -8   2   4       61.09       61.83      7.81 o 
  -7   2   4      395.19      410.05     14.02 o 
  -6   2   4     3092.68     2997.47     51.45 o 
  -5   2   4      277.75      290.92     14.89 o 
  -4   2   4     5830.63     5890.77     71.46 o 
  -3   2   4      216.88      229.67     16.29 o 
  -2   2   4     6361.54     6375.80     91.29 o 
  -1   2   4       10.45       10.52      8.74 o 
   0   2   4      702.20      620.69     70.52 o 
   1   2   4      109.11      111.86     10.75 o 
   2   2   4      739.24      750.42     23.27 o 
   3   2   4      384.95      397.58     12.98 o 
   4   2   4      204.99      199.72      9.61 o 
   5   2   4       38.84       29.53      4.26 o 
   6   2   4     1765.38     1797.85     42.55 o 
   7   2   4        6.16        3.19      5.51 o 
   8   2   4     1635.62     1644.55     42.55 o 
   9   2   4      218.66      221.59     29.18 o 
  10   2   4       41.13       42.41     13.23 o 
  11   2   4      243.91      254.76     42.88 o 
  12   2   4      688.08      708.81     69.93 o 
  13   2   4       72.09       76.57     20.43 o 
  14   2   4      513.79      502.92     36.03 o 
  15   2   4      210.22      212.49     25.11 o 
 -18   3   4       39.51       32.09     15.51 o 
 -17   3   4      321.14      336.00     30.82 o 
 -16   3   4        6.03        5.99     11.47 o 
 -15   3   4      159.26      157.72     15.73 o 
 -14   3   4       21.36       11.05      6.21 o 
 -13   3   4     1443.92     1535.82     32.18 o 
 -12   3   4      805.35      841.88     51.04 o 
 -11   3   4      768.13      765.25     21.33 o 
 -10   3   4      259.84      272.48     14.59 o 
  -9   3   4      116.46      115.01      9.70 o 
  -8   3   4      375.18      372.30     17.53 o 
  -7   3   4     1418.80     1382.35     26.37 o 
  -6   3   4     1832.14     1817.76     31.13 o 
  -5   3   4      419.39      446.23     17.32 o 
  -4   3   4     1052.96     1112.63     19.55 o 
  -3   3   4      855.37      733.57     27.27 o 
  -2   3   4        1.45        1.82      7.56 o 
  -1   3   4     9720.92     9942.63    128.46 o 
   0   3   4      276.56      281.33     16.94 o 
   1   3   4     3846.61     3787.82     74.65 o 
   2   3   4      149.34      191.31     33.19 o 
   3   3   4        4.40       11.35      3.91 o 
   4   3   4        2.10        1.70      2.92 o 
   5   3   4       15.43       23.92      4.37 o 
   6   3   4      127.18      123.24     17.08 o 
   7   3   4       71.98       65.36     10.19 o 
   8   3   4       75.98       86.52     12.00 o 
   9   3   4     3851.41     3901.24     73.69 o 
  10   3   4      236.36      225.19     19.56 o 
  11   3   4      386.55      418.74     27.32 o 
  12   3   4       28.18       25.12     10.12 o 
  13   3   4      178.83      206.67     22.13 o 
  14   3   4       17.53       14.83     11.07 o 
  15   3   4      203.78      203.99     45.71 o 
 -17   4   4        0.47       -1.35     11.44 o 
 -16   4   4        2.74       12.77     12.16 o 
 -15   4   4      345.46      365.74     23.20 o 
 -14   4   4      997.29     1045.75     27.19 o 
 -13   4   4      263.81      269.67     15.93 o 
 -12   4   4      139.59      130.36     13.03 o 
 -11   4   4      140.46      121.15     10.62 o 
 -10   4   4     2963.07     2916.96     43.86 o 
  -9   4   4      252.63      269.87     14.70 o 
  -8   4   4        5.90        8.93      4.77 o 
  -7   4   4        9.58        5.74      4.04 o 
  -6   4   4      309.02      287.95     13.67 o 
  -5   4   4     1125.07     1125.54     25.97 o 
  -4   4   4     1738.68     1693.67     31.88 o 
  -3   4   4       41.39       46.13      6.15 o 
  -2   4   4     1202.81     1209.30     25.08 o 
  -1   4   4      493.86      492.23     25.86 o 
   0   4   4     4224.21     4208.35     79.47 o 
   1   4   4       22.74       20.92      5.89 o 
   2   4   4      743.57      762.37     23.30 o 
   3   4   4      100.53      103.53      8.21 o 
   4   4   4        2.99       12.93      6.61 o 
   5   4   4       16.51       13.12      3.99 o 
   6   4   4      892.12      972.70     33.55 o 
   7   4   4       45.68       56.99      9.88 o 
   8   4   4       31.46       25.19      8.98 o 
   9   4   4      104.80      113.43     13.91 o 
  10   4   4     1559.35     1574.89     44.42 o 
  11   4   4       40.54       30.41      9.75 o 
  12   4   4      551.39      503.65     31.43 o 
  13   4   4      102.43       91.84     26.93 o 
  14   4   4       18.09        8.56      8.33 o 
  15   4   4        2.68        4.10      9.51 o 
 -17   5   4       12.05       12.53     13.76 o 
 -16   5   4       11.46       19.82     12.85 o 
 -15   5   4       20.17       25.68      9.62 o 
 -14   5   4      360.58      364.07     19.12 o 
 -13   5   4       25.37       21.99      6.87 o 
 -12   5   4       84.18       65.05      8.69 o 
 -11   5   4      620.28      597.64     19.41 o 
 -10   5   4        3.71       -3.41      4.59 o 
  -9   5   4     1448.46     1435.52     45.45 o 
  -8   5   4       26.88       29.50      5.93 o 
  -7   5   4      560.45      533.98     16.48 o 
  -6   5   4        0.65       -0.90      3.76 o 
  -5   5   4      676.90      664.14     19.81 o 
  -4   5   4        1.63       -0.54      3.56 o 
  -3   5   4       21.72       18.70      4.96 o 
  -2   5   4        1.83        3.35      3.82 o 
  -1   5   4      949.94      978.83     23.18 o 
   0   5   4        8.32        8.48      4.11 o 
   1   5   4      129.85       92.10      8.91 o 
   2   5   4     1258.68     1349.43     27.96 o 
   3   5   4     1488.49     1492.18     24.58 o 
   4   5   4       11.18       13.70      3.75 o 
   5   5   4      113.73      111.58      7.41 o 
   6   5   4        0.83        4.62      3.95 o 
   7   5   4      601.39      607.89     20.98 o 
   8   5   4      107.62       94.90     11.79 o 
   9   5   4      641.02      597.30     27.87 o 
  10   5   4       29.34       36.00      8.51 o 
  11   5   4      508.92      475.29     23.52 o 
  12   5   4      191.44      167.05     16.13 o 
  13   5   4       10.77        2.49      9.00 o 
  14   5   4        7.45       -4.09     12.76 o 
  15   5   4       27.90       14.65     11.60 o 
 -17   6   4      111.97       92.17     19.79 o 
 -16   6   4      308.12      298.28     45.48 o 
 -15   6   4       38.65       48.33     11.49 o 
 -14   6   4       30.81       21.48      7.69 o 
 -13   6   4      114.84      104.13     11.13 o 
 -12   6   4        0.11       -5.06      4.92 o 
 -11   6   4      101.24      110.31     12.51 o 
 -10   6   4      128.25      110.11     10.25 o 
  -9   6   4       82.45       82.30      8.77 o 
  -8   6   4     1251.28     1218.68     34.00 o 
  -7   6   4       77.22       78.10      8.07 o 
  -6   6   4      962.32      969.54     36.80 o 
  -5   6   4       11.55        7.62      4.88 o 
  -4   6   4       31.30       30.20      6.49 o 
  -3   6   4       63.57       71.10      8.29 o 
  -2   6   4      881.95      897.43     22.67 o 
  -1   6   4        8.41       11.00      4.58 o 
   0   6   4        0.74        4.13      4.13 o 
   1   6   4      281.33      296.71     15.83 o 
   2   6   4     1114.80     1104.11     20.94 o 
   3   6   4        7.02        2.33      3.25 o 
   4   6   4      947.54      955.39     18.96 o 
   5   6   4        0.69       -0.94      3.14 o 
   6   6   4      171.12      181.96     18.17 o 
   7   6   4        5.23       -1.01      6.08 o 
   8   6   4      261.70      209.70     22.32 o 
   9   6   4        0.03       -0.58      6.92 o 
  10   6   4       29.37       48.34     12.09 o 
  11   6   4        0.00       -3.73      8.00 o 
  12   6   4       31.79       19.65     10.61 o 
  13   6   4        0.21        6.41     10.32 o 
  14   6   4        0.77        6.39     10.68 o 
 -16   7   4       60.66       40.22     15.71 o 
 -15   7   4      169.06      163.86     17.08 o 
 -14   7   4        1.31       -0.07      6.21 o 
 -13   7   4        1.60        4.60      6.12 o 
 -12   7   4        1.76       -6.55      5.28 o 
 -11   7   4       12.54       16.33      6.61 o 
 -10   7   4        4.53       -0.71      4.87 o 
  -9   7   4      232.68      232.49     23.22 o 
  -8   7   4       20.78       12.82      6.10 o 
  -7   7   4     2413.14     2391.95     81.17 o 
  -6   7   4        3.58        2.55      4.54 o 
  -5   7   4       17.67       10.27      8.44 o 
  -4   7   4       48.99       62.79      6.59 o 
  -3   7   4     1520.68     1492.13     31.28 o 
  -2   7   4       89.60       95.74     17.80 o 
  -1   7   4      949.98      936.54     28.87 o 
   0   7   4       16.77        5.20      4.51 o 
   1   7   4        4.91        4.79      4.51 o 
   2   7   4       21.97       37.63      6.67 o 
   3   7   4     1586.80     1546.86     28.32 o 
   4   7   4       41.03       46.92      9.24 o 
   5   7   4      775.19      818.34     20.27 o 
   6   7   4        2.34        1.97      5.02 o 
   7   7   4      193.09      176.17     18.66 o 
   8   7   4       75.27       85.43     14.60 o 
   9   7   4       92.60       59.63     23.98 o 
  10   7   4       70.81       56.77     12.85 o 
  11   7   4        0.26        8.71      9.24 o 
  12   7   4        1.51        1.14      9.14 o 
  13   7   4        0.47        1.92     10.10 o 
  14   7   4       93.40       74.29     40.87 o 
 -16   8   4       15.01       30.49     14.60 o 
 -15   8   4       21.98       23.35     13.48 o 
 -14   8   4        1.46       -1.54      8.26 o 
 -13   8   4      183.88      181.40     14.50 o 
 -12   8   4       19.50       17.90      7.08 o 
 -11   8   4       26.89       15.48      8.05 o 
 -10   8   4        1.53       -4.28      4.56 o 
  -9   8   4        7.31        4.73      5.13 o 
  -8   8   4      339.64      318.11     26.65 o 
  -7   8   4       10.60        0.21      5.43 o 
  -6   8   4      567.65      527.03     46.54 o 
  -5   8   4        1.17       -2.13      5.17 o 
  -4   8   4      347.34      325.66     17.50 o 
  -3   8   4      549.84      575.85     21.03 o 
  -2   8   4      382.18      418.38     17.12 o 
  -1   8   4      207.49      232.90     15.14 o 
   0   8   4      767.22      735.46     22.41 o 
   1   8   4        0.89        3.39      4.63 o 
   2   8   4      508.83      484.54     18.47 o 
   3   8   4       45.60       36.80     10.91 o 
   4   8   4      474.87      440.39     15.48 o 
   5   8   4       26.10       26.29      6.04 o 
   6   8   4      373.85      351.57     18.63 o 
   7   8   4        0.49        2.69      7.49 o 
   8   8   4       69.13       49.53     12.19 o 
   9   8   4        5.56       -6.77      7.18 o 
  10   8   4       91.88       64.26     14.03 o 
  11   8   4        2.15        4.85      8.78 o 
  12   8   4       15.69        7.50     10.26 o 
  13   8   4        0.94        5.40     11.47 o 
 -15   9   4       10.45       16.80     10.60 o 
 -14   9   4       50.97       49.46     11.29 o 
 -13   9   4       15.02        6.21      7.06 o 
 -12   9   4       27.63       34.63      9.36 o 
 -11   9   4      104.71      109.82     16.64 o 
 -10   9   4        8.07       -0.22      5.92 o 
  -9   9   4      124.51      145.48     24.10 o 
  -8   9   4        0.83       -2.72      6.32 o 
  -7   9   4        9.66        3.12      6.29 o 
  -6   9   4       25.25       12.02      7.40 o 
  -5   9   4        1.79        3.77      9.80 o 
  -4   9   4        2.42       -2.54      5.33 o 
  -3   9   4      580.44      628.64     22.04 o 
  -2   9   4      253.12      260.38     16.68 o 
  -1   9   4     1015.59     1055.10     45.23 o 
   0   9   4       31.16       38.01      7.73 o 
   1   9   4       26.06       32.31      7.35 o 
   2   9   4        4.95        3.95      5.31 o 
   3   9   4      163.05      174.25     15.34 o 
   4   9   4        2.24       -0.11      5.08 o 
   5   9   4        0.05        2.32      4.74 o 
   6   9   4      200.56      166.50     25.16 o 
   7   9   4       16.53       19.63      7.25 o 
   8   9   4       33.48        8.85      9.92 o 
   9   9   4        9.26        5.02      8.57 o 
  10   9   4       24.56       12.25     10.15 o 
  11   9   4       53.87       67.83     15.45 o 
  12   9   4        5.94        6.73     12.02 o 
  13   9   4       27.18       28.32     13.76 o 
 -14  10   4       90.58       97.15     17.50 o 
 -13  10   4        5.71       -1.67      7.31 o 
 -12  10   4      200.69      194.88     17.31 o 
 -11  10   4       98.13       99.71     13.12 o 
 -10  10   4      254.14      224.87     21.85 o 
  -9  10   4        0.97       -0.06      6.87 o 
  -8  10   4       74.60       62.76     12.69 o 
  -7  10   4        5.61        0.12      6.35 o 
  -6  10   4      111.77      131.79     21.85 o 
  -5  10   4      201.67      214.12     33.90 o 
  -4  10   4       50.69       40.97     10.19 o 
  -3  10   4      712.20      734.12     26.37 o 
  -2  10   4      679.11      658.77     23.23 o 
  -1  10   4      149.41      121.59     12.45 o 
   0  10   4      711.01      724.61     24.32 o 
   1  10   4       54.36       38.23      8.09 o 
   2  10   4      332.29      342.59     17.05 o 
   3  10   4       44.84       31.72      6.80 o 
   4  10   4       32.90       31.12      6.70 o 
   5  10   4       17.02       12.71      5.88 o 
   6  10   4       91.38       74.79     10.93 o 
   7  10   4      228.05      195.13     16.52 o 
   8  10   4      174.81      164.25     20.38 o 
   9  10   4        1.12       -1.87     20.79 o 
  10  10   4      110.18      101.13     17.71 o 
  11  10   4        7.05       -2.24      9.92 o 
  12  10   4       98.85      104.41     19.08 o 
 -14  11   4        0.06       -4.02     12.76 o 
 -13  11   4        0.10      -11.07      8.84 o 
 -12  11   4       12.64       14.85      8.48 o 
 -11  11   4      119.48       53.06     25.04 o 
 -10  11   4       39.05        1.32      8.57 o 
  -9  11   4      301.48      292.46     25.12 o 
  -8  11   4        0.34       -4.53      9.92 o 
  -7  11   4      687.65      707.10     31.87 o 
  -6  11   4        9.85       17.07      8.74 o 
  -5  11   4     1079.09     1077.59     56.11 o 
  -4  11   4       16.71        7.78      7.80 o 
  -3  11   4        0.89       -1.23      5.48 o 
  -2  11   4      303.96      310.35     19.71 o 
  -1  11   4      559.71      547.84     22.36 o 
   0  11   4      470.15      544.77     37.92 o 
   1  11   4      764.35      732.84     36.03 o 
   2  11   4       24.76       26.77      6.55 o 
   3  11   4       43.72       42.87      8.10 o 
   4  11   4      664.96      689.63     21.89 o 
   5  11   4      451.66      507.11     24.59 o 
   6  11   4      476.16      421.92     23.65 o 
   7  11   4      316.68      310.95     20.58 o 
   8  11   4        2.98      -11.60      7.73 o 
   9  11   4        8.19        0.67      9.53 o 
  10  11   4        4.24       -4.85     14.76 o 
  11  11   4      132.28      106.10     19.24 o 
 -13  12   4       32.72       40.07     13.77 o 
 -12  12   4       91.47       51.77     14.20 o 
 -11  12   4        0.09       -4.07      8.51 o 
 -10  12   4        0.49        4.59      8.65 o 
  -9  12   4       17.29       18.06     10.39 o 
  -8  12   4      274.22      272.07     25.11 o 
  -7  12   4      110.12       83.45     15.10 o 
  -6  12   4     1156.61     1143.08     41.82 o 
  -5  12   4        7.19        4.40      8.04 o 
  -4  12   4       13.10       17.42      9.17 o 
  -3  12   4      625.23      652.93     24.99 o 
  -2  12   4      616.62      650.35     24.91 o 
  -1  12   4       22.72       21.29      7.81 o 
   0  12   4       60.31       51.85     10.20 o 
   1  12   4      242.96      262.47     16.04 o 
   2  12   4      446.44      455.33     22.10 o 
   3  12   4      407.76      442.70     20.77 o 
   4  12   4     1545.89     1631.11     34.28 o 
   5  12   4      133.75      128.73     15.82 o 
   6  12   4      120.44      133.73     14.83 o 
   7  12   4       12.73        5.37      7.94 o 
   8  12   4        4.10        0.83      9.58 o 
   9  12   4       44.55       38.71     14.25 o 
  10  12   4       45.31       34.08     14.27 o 
 -11  13   4      123.79      121.72     19.19 o 
 -10  13   4        9.79       15.74     11.06 o 
  -9  13   4      358.46      383.57     30.88 o 
  -8  13   4       18.14       19.22     10.29 o 
  -7  13   4      437.51      440.07     31.40 o 
  -6  13   4        0.28       -0.31      7.92 o 
  -5  13   4      304.91      313.36     26.55 o 
  -4  13   4      203.93      173.15     25.51 o 
  -3  13   4       90.31       99.43     13.14 o 
  -2  13   4       23.57       27.43      8.53 o 
  -1  13   4       42.23       50.83     11.80 o 
   0  13   4      103.46      104.62     13.14 o 
   1  13   4      348.40      333.87     18.63 o 
   2  13   4      273.52      303.11     17.82 o 
   3  13   4     1302.84     1351.00     40.14 o 
   4  13   4        0.17       -0.61      5.99 o 
   5  13   4       28.59       22.30     10.78 o 
   6  13   4       15.44       -2.85      7.41 o 
   7  13   4      410.10      454.93     41.77 o 
   8  13   4        6.94        5.37     11.46 o 
   9  13   4       18.47       31.59     14.24 o 
 -10  14   4      151.45      197.54     22.80 o 
  -9  14   4        3.39        1.91      9.53 o 
  -8  14   4      445.92      456.87     55.28 o 
  -7  14   4        1.40       -6.99      7.72 o 
  -6  14   4      368.19      390.99     31.66 o 
  -5  14   4        0.73        2.61      8.94 o 
  -4  14   4      143.38      142.86     19.04 o 
  -3  14   4       26.62       37.28     17.48 o 
  -2  14   4       19.60       12.65      8.32 o 
  -1  14   4       25.45       15.36      8.66 o 
   0  14   4      278.25      330.46     22.77 o 
   1  14   4       23.72       28.14      9.34 o 
   2  14   4      383.01      441.32     33.58 o 
   3  14   4       37.14       39.84     11.01 o 
   4  14   4      193.50      220.42     19.79 o 
   5  14   4        0.98       -5.37      9.75 o 
   6  14   4      210.12      232.96     25.63 o 
   7  14   4       39.77       17.23     12.76 o 
   8  14   4      645.20      673.70    124.14 o 
  -8  15   4        4.90       -3.96      9.85 o 
  -7  15   4      260.69      300.50     47.25 o 
  -6  15   4        7.74        1.43     14.41 o 
  -5  15   4       41.75       25.62     15.24 o 
  -4  15   4       14.08       23.15     11.44 o 
  -3  15   4      238.98      252.33     36.85 o 
  -2  15   4        6.17        2.20      8.14 o 
  -1  15   4      225.94      228.10     24.09 o 
   0  15   4      139.31      136.01     15.88 o 
   1  15   4      338.81      380.34     25.45 o 
   2  15   4        0.27       -9.48      7.82 o 
   3  15   4      131.10      179.48     18.28 o 
   4  15   4        3.80        1.78      8.37 o 
   5  15   4      630.00      706.08     39.58 o 
   6  15   4       12.06        8.04     17.01 o 
  -5  16   4       45.67       37.50     13.65 o 
  -4  16   4      225.84      165.61     21.55 o 
  -3  16   4       51.70       36.24     13.15 o 
  -2  16   4      118.76      106.71     28.94 o 
  -1  16   4        1.15        1.30      8.33 o 
   0  16   4      347.10      375.39     26.07 o 
   1  16   4       11.60       15.47     11.16 o 
   2  16   4      127.26      129.87     31.56 o 
   3  16   4        2.94      -10.91      7.27 o 
 -17   1   5       32.10       20.84     13.59 o 
 -16   1   5       55.11       43.72     15.18 o 
 -15   1   5       10.70       -1.11      6.89 o 
 -14   1   5       44.80       45.15      7.42 o 
 -13   1   5        0.06        2.91      5.44 o 
 -12   1   5      157.33      139.73     11.96 o 
 -11   1   5     1695.38     1691.54     35.60 o 
 -10   1   5      785.05      808.77     22.51 o 
  -9   1   5      361.84      331.99     16.40 o 
  -8   1   5        0.89        2.68      4.15 o 
  -7   1   5     1001.17      922.71     22.30 o 
  -6   1   5        5.88       10.91      4.63 o 
  -5   1   5      672.31      594.30     43.47 o 
  -4   1   5        0.50        0.46      4.71 o 
  -3   1   5        0.20       -4.63      4.96 o 
  -2   1   5       33.63       27.11      7.09 o 
  -1   1   5      190.41      212.90     16.19 o 
   0   1   5       17.64       11.05      5.15 o 
   1   1   5      152.05      161.93     13.58 o 
   2   1   5       24.33       18.51      7.68 o 
   3   1   5      109.07       96.52     10.28 o 
   4   1   5       53.22       58.06      6.16 o 
   5   1   5       23.35       18.56      8.27 o 
   6   1   5      735.85      745.44     43.23 o 
   7   1   5      928.95      993.65     34.16 o 
   8   1   5       22.31       13.33      7.51 o 
   9   1   5      108.78      108.45     26.34 o 
  10   1   5       19.99        4.34      8.59 o 
  11   1   5        5.12       14.76      9.18 o 
  12   1   5       12.77        7.37      8.93 o 
  13   1   5       32.67       42.96     14.41 o 
  14   1   5        0.96       -0.93     10.76 o 
 -17   2   5       55.79       53.59     19.84 o 
 -16   2   5      294.27      337.98     35.51 o 
 -15   2   5        0.65       -1.61      6.27 o 
 -14   2   5       12.70       14.84      6.79 o 
 -13   2   5        1.71       -3.28      5.11 o 
 -12   2   5        0.08        3.61      5.34 o 
 -11   2   5       26.64       20.47      6.38 o 
 -10   2   5        1.61        3.99      4.79 o 
  -9   2   5      312.30      270.66     15.16 o 
  -8   2   5      413.57      407.68     17.21 o 
  -7   2   5      177.48      204.92     12.86 o 
  -6   2   5     3120.34     2973.34     42.98 o 
  -5   2   5        0.86       -0.04      3.95 o 
  -4   2   5      254.47      221.00     44.41 o 
  -3   2   5      211.16      239.15     17.95 o 
  -2   2   5     1278.50     1415.82     37.25 o 
  -1   2   5       99.74      107.05     22.44 o 
   0   2   5      382.56      448.33     19.86 o 
   1   2   5       21.56       19.98      6.13 o 
   2   2   5      109.90      105.65     11.18 o 
   3   2   5        2.08        3.14      4.63 o 
   4   2   5       77.26       89.75      9.45 o 
   5   2   5      121.70      112.86     16.49 o 
   6   2   5        0.12        3.18      5.48 o 
   7   2   5      419.15      434.62     24.42 o 
   8   2   5      126.32      148.21     16.54 o 
   9   2   5       67.90       86.17     18.07 o 
  10   2   5      941.86      893.86     35.32 o 
  11   2   5        0.15       -5.05      7.93 o 
  12   2   5       40.94       38.02     11.80 o 
  13   2   5       15.93        9.38     10.77 o 
  14   2   5        9.94       -0.83     11.06 o 
 -17   3   5      113.18      115.02     20.38 o 
 -16   3   5        1.72        7.68     18.62 o 
 -15   3   5       27.90       33.83      8.01 o 
 -14   3   5      111.71      123.61     22.45 o 
 -13   3   5       83.79       63.13     12.00 o 
 -12   3   5      213.43      211.89     19.57 o 
 -11   3   5       25.52        9.21      5.64 o 
 -10   3   5      137.71      132.86     11.61 o 
  -9   3   5     4023.79     3966.18     59.47 o 
  -8   3   5      198.75      175.97     12.12 o 
  -7   3   5     2303.13     2150.63     36.28 o 
  -6   3   5       51.94       72.55      9.39 o 
  -5   3   5      615.67      582.82     27.61 o 
  -4   3   5      215.12      216.45     17.94 o 
  -3   3   5       37.11       49.48     13.94 o 
  -2   3   5       38.20       53.41     18.31 o 
  -1   3   5     1452.41     1547.45     38.91 o 
   0   3   5      161.22      188.73     27.88 o 
   1   3   5      513.23      545.64     21.63 o 
   2   3   5       10.29        5.79      5.11 o 
   3   3   5      263.72      285.98     14.67 o 
   4   3   5       24.48       12.77      4.43 o 
   5   3   5      467.49      479.12     17.05 o 
   6   3   5       73.81       54.18     10.27 o 
   7   3   5      443.71      502.84     39.22 o 
   8   3   5       61.04       62.13     11.49 o 
   9   3   5      261.86      291.56     25.16 o 
  10   3   5      244.43      242.77     25.87 o 
  11   3   5      417.37      421.68     51.97 o 
  12   3   5        0.45       -4.52      8.10 o 
  13   3   5       44.28       35.85     12.71 o 
  14   3   5        4.75      -14.14     10.02 o 
 -16   4   5        0.56       -2.10      8.31 o 
 -15   4   5       68.15       58.61      9.75 o 
 -14   4   5       16.75       13.58      6.92 o 
 -13   4   5       81.47       75.36     11.25 o 
 -12   4   5       91.81       77.93      9.37 o 
 -11   4   5      173.44      168.38     13.09 o 
 -10   4   5      222.84      214.32     16.54 o 
  -9   4   5      639.02      617.73     19.86 o 
  -8   4   5     2387.95     2370.47     39.38 o 
  -7   4   5        0.05        3.82      4.43 o 
  -6   4   5     1030.66     1001.77     26.81 o 
  -5   4   5      393.77      426.30     17.54 o 
  -4   4   5      585.12      555.22     50.44 o 
  -3   4   5        1.29       -1.34      3.98 o 
  -2   4   5      234.71      265.20     14.31 o 
  -1   4   5      148.33      175.95     12.36 o 
   0   4   5     2784.91     2834.13     55.70 o 
   1   4   5       74.85      108.47     12.44 o 
   2   4   5       17.67       30.75      9.57 o 
   3   4   5        7.34        8.44      4.65 o 
   4   4   5      185.43      207.54     11.42 o 
   5   4   5       22.77       22.81      6.07 o 
   6   4   5       45.04       42.03      9.18 o 
   7   4   5        3.78        0.61      6.34 o 
   8   4   5     1379.97     1396.22     41.49 o 
   9   4   5      309.91      282.24     55.16 o 
  10   4   5      615.26      629.38     29.27 o 
  11   4   5       67.95       62.93     12.86 o 
  12   4   5      704.60      783.19     57.41 o 
  13   4   5       15.64       21.97     16.06 o 
  14   4   5        0.18       -9.69     13.94 o 
 -16   5   5      132.93      153.54     17.62 o 
 -15   5   5      264.57      301.72     18.71 o 
 -14   5   5        0.43       -5.28      5.81 o 
 -13   5   5       15.62       12.88      6.94 o 
 -12   5   5        2.42        1.86      5.37 o 
 -11   5   5      880.20      860.41     30.89 o 
 -10   5   5        2.65        5.01      5.26 o 
  -9   5   5       23.85       23.11      6.23 o 
  -8   5   5      645.00      637.93     19.71 o 
  -7   5   5     2502.23     2406.86     44.86 o 
  -6   5   5        3.28        1.26      6.83 o 
  -5   5   5      593.23      571.96     24.60 o 
  -4   5   5       15.91       14.46      9.10 o 
  -3   5   5      665.14      658.20     20.07 o 
  -2   5   5       37.96       34.95      6.65 o 
  -1   5   5      908.64      861.61     23.62 o 
   0   5   5      181.09      132.72     18.16 o 
   1   5   5      296.57      305.11     16.90 o 
   2   5   5      253.67      311.28     24.04 o 
   3   5   5      476.76      508.27     15.33 o 
   4   5   5        7.30        9.16      4.44 o 
   5   5   5       59.29       60.64      8.23 o 
   6   5   5        0.31        9.85     14.41 o 
   7   5   5      264.72      291.98     21.52 o 
   8   5   5       35.73       45.03     10.17 o 
   9   5   5     1555.77     1552.31     68.74 o 
  10   5   5       21.18       27.17     15.12 o 
  11   5   5     1048.97      954.51     41.25 o 
  12   5   5       24.25       32.39     16.42 o 
  13   5   5      124.11      129.24     20.07 o 
 -16   6   5      116.46      141.08     16.75 o 
 -15   6   5       55.92       52.61      9.72 o 
 -14   6   5      106.81      115.49     23.49 o 
 -13   6   5        3.62        8.63      6.40 o 
 -12   6   5      348.23      360.47     19.46 o 
 -11   6   5        4.27        3.72      5.38 o 
 -10   6   5     1074.93     1059.85     26.75 o 
  -9   6   5      432.38      419.49     23.38 o 
  -8   6   5     1685.48     1761.06     38.55 o 
  -7   6   5       25.88       25.21      7.49 o 
  -6   6   5      654.87      668.32     25.50 o 
  -5   6   5        1.55        2.75      4.60 o 
  -4   6   5      698.28      714.78     28.72 o 
  -3   6   5       48.60       36.64     10.75 o 
  -2   6   5      376.78      336.41     26.73 o 
  -1   6   5      873.58      897.20     24.58 o 
   0   6   5      134.18      123.04     11.50 o 
   1   6   5      123.60      127.07     12.19 o 
   2   6   5     1169.00     1136.52     28.30 o 
   3   6   5        1.27        2.04      4.93 o 
   4   6   5      156.05      177.73     13.38 o 
   5   6   5        3.11       -3.96      4.78 o 
   6   6   5      403.86      410.26     32.95 o 
   7   6   5        2.93       -2.44      7.26 o 
   8   6   5     2027.00     1879.30     58.35 o 
   9   6   5       82.14       63.33     13.39 o 
  10   6   5      318.90      309.21     31.54 o 
  11   6   5       35.11       45.72     13.58 o 
  12   6   5      251.48      244.67     68.15 o 
  13   6   5       20.65        3.56     10.75 o 
 -15   7   5       94.46      110.37     19.01 o 
 -14   7   5        1.15       16.14      7.39 o 
 -13   7   5      408.02      454.12     22.50 o 
 -12   7   5        0.12       -0.23      5.66 o 
 -11   7   5      423.63      394.01     21.35 o 
 -10   7   5      177.38      183.03     13.73 o 
  -9   7   5      135.03      124.46     12.85 o 
  -8   7   5       94.49       94.79     15.49 o 
  -7   7   5      846.50      850.62     26.26 o 
  -6   7   5       54.26       60.99      9.08 o 
  -5   7   5     1293.38     1335.21     40.68 o 
  -4   7   5       82.55       86.09     13.82 o 
  -3   7   5      594.06      614.01     26.69 o 
  -2   7   5        0.17        8.41      5.28 o 
  -1   7   5     1685.30     1657.73     35.27 o 
   0   7   5      189.17      201.59     17.00 o 
   1   7   5      431.88      476.26     19.06 o 
   2   7   5       37.92       45.47      8.44 o 
   3   7   5      543.26      584.13     19.27 o 
   4   7   5        6.31       16.55      5.45 o 
   5   7   5      731.46      759.34     27.97 o 
   6   7   5        1.16       -0.54      7.32 o 
   7   7   5     1279.07     1207.14     43.82 o 
   8   7   5        7.26        4.61      8.52 o 
   9   7   5      207.47      214.84     22.77 o 
  10   7   5      160.90      152.60     61.07 o 
  11   7   5      254.79      214.06     49.26 o 
  12   7   5       16.50       22.31     12.33 o 
 -15   8   5       30.45       30.68     18.26 o 
 -14   8   5      418.30      441.26     23.08 o 
 -13   8   5        6.36        9.30      6.70 o 
 -12   8   5      407.83      403.15     21.79 o 
 -11   8   5       49.81       59.27      9.68 o 
 -10   8   5      194.87      163.93     19.37 o 
  -9   8   5        4.40       13.00      8.35 o 
  -8   8   5       57.46       43.22     10.58 o 
  -7   8   5        0.03       -3.37      5.72 o 
  -6   8   5      869.34      867.69     33.73 o 
  -5   8   5       11.28        3.13      6.33 o 
  -4   8   5     1821.28     1902.81     50.35 o 
  -3   8   5       52.86       61.07     11.64 o 
  -2   8   5     1900.67     1975.62     40.21 o 
  -1   8   5      938.98      988.09     27.66 o 
   0   8   5       11.28       19.52     11.78 o 
   1   8   5        3.91        1.04      5.99 o 
   2   8   5      185.17      210.61     15.82 o 
   3   8   5      128.72      128.82     10.87 o 
   4   8   5     1720.99     1826.12     34.30 o 
   5   8   5        6.81       11.66      7.55 o 
   6   8   5     1615.79     1687.94     52.19 o 
   7   8   5        5.24        1.64      9.14 o 
   8   8   5       65.27       83.78     30.47 o 
   9   8   5       65.22       36.22     12.50 o 
  10   8   5      428.62      468.14     34.50 o 
  11   8   5       14.18       10.14     11.03 o 
  12   8   5       71.75       36.49     13.91 o 
 -14   9   5        1.07       -2.87      8.37 o 
 -13   9   5      457.47      569.64     29.90 o 
 -12   9   5        9.58        4.81      7.86 o 
 -11   9   5      814.29      834.78     46.07 o 
 -10   9   5       12.61       -2.46      6.86 o 
  -9   9   5        2.36       12.11      7.72 o 
  -8   9   5       17.65       28.74      9.82 o 
  -7   9   5       38.17       45.80     23.03 o 
  -6   9   5       62.97       48.27     11.54 o 
  -5   9   5      842.49      814.49     52.21 o 
  -4   9   5      971.76      977.61     37.09 o 
  -3   9   5     4663.92     4719.99     87.85 o 
  -2   9   5       95.63       92.75     11.52 o 
  -1   9   5       18.19       18.42      6.77 o 
   0   9   5      173.99      160.21     14.26 o 
   1   9   5      112.07       94.16     19.01 o 
   2   9   5        9.57        7.80      6.16 o 
   3   9   5      446.32      425.36     18.49 o 
   4   9   5      106.20      103.63     10.37 o 
   5   9   5     1936.06     1971.23     49.37 o 
   6   9   5       46.66       55.03     13.04 o 
   7   9   5      942.30      928.02     39.98 o 
   8   9   5        9.43        0.32      9.09 o 
   9   9   5       55.39       60.57     14.40 o 
  10   9   5        2.60       -7.64      8.92 o 
  11   9   5        3.56        1.94     10.94 o 
 -13  10   5       93.38       73.69     13.53 o 
 -12  10   5      709.88      827.65     40.63 o 
 -11  10   5       40.26       37.55     11.94 o 
 -10  10   5      415.59      400.81     90.71 o 
  -9  10   5       43.18       22.77     17.72 o 
  -8  10   5        6.72        4.04      9.21 o 
  -7  10   5        8.19       16.63      8.27 o 
  -6  10   5      258.78      229.67     21.70 o 
  -5  10   5        0.52       -0.97      6.55 o 
  -4  10   5      234.50      222.26     21.29 o 
  -3  10   5      771.77      794.16     60.83 o 
  -2  10   5      708.91      758.95     42.41 o 
  -1  10   5       20.40        9.72      6.62 o 
   0  10   5     1275.39     1276.15     34.12 o 
   1  10   5        0.58       -7.21      4.81 o 
   2  10   5      214.77      210.71     14.42 o 
   3  10   5        5.08        1.93      5.53 o 
   4  10   5     1124.40     1141.08     33.35 o 
   5  10   5        0.04       -9.21      6.14 o 
   6  10   5      941.84      941.24     40.40 o 
   7  10   5      209.01      207.42     23.84 o 
   8  10   5      141.02      190.47     23.21 o 
   9  10   5       47.05       33.62     13.10 o 
  10  10   5        4.08       -2.41     10.38 o 
 -12  11   5        8.86       13.60     11.10 o 
 -11  11   5       22.97       19.10     11.10 o 
 -10  11   5        8.72       -0.59      8.17 o 
  -9  11   5      301.66      258.95     24.72 o 
  -8  11   5        0.30        5.76      8.21 o 
  -7  11   5       50.67       23.46     10.75 o 
  -6  11   5        0.27       -3.57      7.32 o 
  -5  11   5      152.76      162.56     21.14 o 
  -4  11   5      117.32      104.19     16.31 o 
  -3  11   5      384.21      382.40     27.86 o 
  -2  11   5      290.52      267.43     25.40 o 
  -1  11   5      363.09      414.02     23.48 o 
   0  11   5      141.01      122.17     13.48 o 
   1  11   5      982.10      944.86     30.41 o 
   2  11   5       46.44       59.31      9.01 o 
   3  11   5     1038.25     1171.61     29.38 o 
   4  11   5       50.03       45.17     10.32 o 
   5  11   5      278.65      301.50     21.30 o 
   6  11   5       70.67       45.68     14.68 o 
   7  11   5       12.21       15.56     20.32 o 
   8  11   5        8.71        5.18     11.58 o 
   9  11   5       27.65       29.65     13.78 o 
 -11  12   5        0.15       -4.99      9.19 o 
 -10  12   5      325.93      326.50     28.77 o 
  -9  12   5       27.70       10.45     33.66 o 
  -8  12   5       67.67       66.08     14.65 o 
  -7  12   5       21.95       16.13      9.60 o 
  -6  12   5       70.35       68.55     13.85 o 
  -5  12   5       87.19       68.59     21.38 o 
  -4  12   5       95.97       98.94     16.14 o 
  -3  12   5      171.19      133.34     17.72 o 
  -2  12   5      342.63      383.60     29.15 o 
  -1  12   5       33.29       32.31      9.26 o 
   0  12   5     1471.38     1563.64     40.64 o 
   1  12   5       13.41       14.26      8.40 o 
   2  12   5      652.58      639.35     28.98 o 
   3  12   5       57.36       46.23     12.79 o 
   4  12   5       16.47       20.87      8.85 o 
   5  12   5      172.06      221.88     24.74 o 
   6  12   5       73.70       64.10     12.80 o 
   7  12   5        0.65       14.95     11.54 o 
   8  12   5        5.95       -0.72     11.25 o 
 -10  13   5        6.39       -1.59      9.84 o 
  -9  13   5      439.18      502.17     35.90 o 
  -8  13   5       40.83       33.27     12.78 o 
  -7  13   5        5.82        0.73      9.25 o 
  -6  13   5       39.31       31.44     11.13 o 
  -5  13   5        1.34       -7.86      7.80 o 
  -4  13   5        5.83       12.86      9.02 o 
  -3  13   5       11.77        3.41      8.51 o 
  -2  13   5       83.97       62.50     14.03 o 
  -1  13   5      901.91      965.73     33.00 o 
   0  13   5        5.33       16.15      8.53 o 
   1  13   5      315.11      369.84     20.63 o 
   2  13   5      156.99      147.10     13.81 o 
   3  13   5      211.00      224.53     16.86 o 
   4  13   5       59.46       59.98     12.32 o 
   5  13   5       27.54       19.18      9.97 o 
   6  13   5       44.22       24.61     10.77 o 
   7  13   5       33.85       10.67     12.66 o 
  -8  14   5      118.75       94.72     18.02 o 
  -7  14   5       59.58       53.86     15.20 o 
  -6  14   5       28.54       27.52     11.53 o 
  -5  14   5        1.65        7.78      9.27 o 
  -4  14   5       72.86       52.61     18.07 o 
  -3  14   5       12.04       11.73     10.04 o 
  -2  14   5      217.19      203.35     23.13 o 
  -1  14   5       17.86       21.80     11.27 o 
   0  14   5      183.14      213.84     19.59 o 
   1  14   5       85.64       96.05     15.00 o 
   2  14   5      423.39      503.50     34.60 o 
   3  14   5        1.99       11.64      7.91 o 
   4  14   5       14.36       19.58     10.00 o 
   5  14   5        0.44      -11.11      8.36 o 
  -5  15   5        5.95       -4.94      9.28 o 
  -4  15   5       28.48       18.51     11.86 o 
  -3  15   5        7.06       -3.45     10.08 o 
  -2  15   5      118.49      122.21     18.96 o 
  -1  15   5       16.97       18.55     12.87 o 
   0  15   5      156.15      135.77     17.13 o 
   1  15   5       13.18       22.06     14.01 o 
   2  15   5       16.94       22.46     10.25 o 
 -16   0   6      141.15      168.50     25.28 o 
 -15   0   6       13.34       16.83     10.27 o 
 -14   0   6      991.58     1080.84     55.52 o 
 -13   0   6        8.48        0.41      7.78 o 
 -12   0   6     1675.11     1713.11     51.89 o 
 -11   0   6        4.21       -5.36      6.75 o 
 -10   0   6      881.89      886.12     51.50 o 
  -9   0   6      257.93      262.73     18.11 o 
  -8   0   6        9.18        3.75      5.46 o 
  -7   0   6        2.44        6.98      6.01 o 
  -6   0   6     1166.36     1169.37     38.08 o 
  -5   0   6      537.64      547.74     25.38 o 
  -4   0   6     3558.24     3582.21     70.65 o 
  -3   0   6       47.14       53.89     10.19 o 
  -2   0   6      537.89      562.24     34.02 o 
  -1   0   6       71.97       82.92     16.06 o 
   0   0   6       69.68       48.19     12.52 o 
   1   0   6      178.24      176.23     21.97 o 
   2   0   6      361.48      339.00     29.29 o 
   3   0   6      349.75      387.90     26.69 o 
   4   0   6     5789.52     5863.86    140.80 o 
   5   0   6      545.68      599.10     39.22 o 
   6   0   6     6269.87     6265.22    149.77 o 
   7   0   6      352.43      412.47     39.45 o 
   8   0   6       65.11       68.74     18.90 o 
   9   0   6        7.36        3.07     11.81 o 
  10   0   6       65.11       38.74     17.01 o 
  11   0   6      149.44      178.83     30.00 o 
  12   0   6        4.25        4.96     14.65 o 
 -16   1   6       39.74       44.92      9.84 o 
 -15   1   6      445.04      460.27     23.25 o 
 -14   1   6       15.94       18.31      7.33 o 
 -13   1   6      859.20      870.16     42.41 o 
 -12   1   6        1.34       -2.44      5.27 o 
 -11   1   6      849.29      793.57     24.33 o 
 -10   1   6       99.70       88.72     10.08 o 
  -9   1   6      193.13      194.62     13.95 o 
  -8   1   6        0.88       -3.80      4.29 o 
  -7   1   6       98.76       79.03     10.83 o 
  -6   1   6       84.42       83.03     18.90 o 
  -5   1   6     1350.32     1383.31     59.30 o 
  -4   1   6      272.98      250.19     20.16 o 
  -3   1   6     2336.97     2504.62     55.96 o 
  -2   1   6       15.83       19.08      6.99 o 
  -1   1   6      384.76      393.16     21.79 o 
   0   1   6        0.13       -1.93      5.37 o 
   1   1   6      181.25      165.72     12.52 o 
   2   1   6      136.69      135.41     23.03 o 
   3   1   6     1998.14     1949.85     43.93 o 
   4   1   6      263.21      283.96     16.84 o 
   5   1   6     2224.60     2158.94     53.84 o 
   6   1   6      921.43      961.28     39.92 o 
   7   1   6     2789.48     2935.76     66.80 o 
   8   1   6        4.59       -8.07     10.28 o 
   9   1   6       73.80       73.48     16.06 o 
  10   1   6        6.87        3.97      8.71 o 
  11   1   6        1.92        7.19      9.09 o 
  12   1   6       13.88       20.42     12.43 o 
 -16   2   6       43.68       31.10      9.27 o 
 -15   2   6       57.46       45.60      8.26 o 
 -14   2   6      334.77      312.64     19.24 o 
 -13   2   6       46.39       39.70      8.47 o 
 -12   2   6     1495.89     1487.93     34.43 o 
 -11   2   6        1.98        3.69      6.41 o 
 -10   2   6      621.09      634.93     22.74 o 
  -9   2   6      381.35      392.91     19.46 o 
  -8   2   6       20.84       19.80      6.41 o 
  -7   2   6        8.55        3.18      5.31 o 
  -6   2   6      635.53      596.17     27.22 o 
  -5   2   6       23.35       13.52      6.93 o 
  -4   2   6      252.90      250.74     26.58 o 
  -3   2   6      131.56      178.37     17.33 o 
  -2   2   6      203.33      201.98     18.90 o 
  -1   2   6       44.94       74.67     21.73 o 
   0   2   6      708.10      715.05     42.76 o 
   1   2   6       31.36       29.79      7.69 o 
   2   2   6     1978.98     1935.57     48.55 o 
   3   2   6      238.30      249.74     32.48 o 
   4   2   6     1848.00     1861.63     40.35 o 
   5   2   6       13.59        2.81      7.64 o 
   6   2   6      445.35      441.22     84.45 o 
   7   2   6      434.54      468.47     29.41 o 
   8   2   6      509.59      580.23     38.98 o 
   9   2   6       15.33       16.03     12.76 o 
  10   2   6      119.55      117.77     46.89 o 
  11   2   6        1.46        7.89      9.58 o 
  12   2   6      145.98      166.83     20.78 o 
 -15   3   6       91.87       88.26     17.32 o 
 -14   3   6       17.18        3.96      6.70 o 
 -13   3   6      214.65      226.01     16.38 o 
 -12   3   6      246.26      258.69     16.98 o 
 -11   3   6     1195.92     1160.68     29.65 o 
 -10   3   6      151.53      116.91     11.49 o 
  -9   3   6     1505.67     1538.51     33.32 o 
  -8   3   6      292.93      332.02     20.11 o 
  -7   3   6      325.21      308.08     19.18 o 
  -6   3   6      126.69      115.84     19.49 o 
  -5   3   6       55.04       47.09     10.63 o 
  -4   3   6       18.85       15.96      7.43 o 
  -3   3   6      120.84      109.12     14.11 o 
  -2   3   6       16.77        6.86      5.84 o 
  -1   3   6      700.63      720.28     28.12 o 
   0   3   6      501.48      537.45     23.97 o 
   1   3   6     1753.29     1787.03     44.27 o 
   2   3   6       76.91       85.21     18.31 o 
   3   3   6      334.26      324.38     17.17 o 
   4   3   6        1.16       -1.35      4.79 o 
   5   3   6      483.38      438.81     24.86 o 
   6   3   6        0.66        0.19      6.66 o 
   7   3   6      151.32      191.84     19.80 o 
   8   3   6       56.88       37.71     10.44 o 
   9   3   6      140.41      142.76     27.05 o 
  10   3   6       11.90        1.38      8.84 o 
  11   3   6      521.70      573.68     50.20 o 
  12   3   6       23.49       24.76     11.60 o 
 -15   4   6        9.96       12.57      7.71 o 
 -14   4   6        4.59        6.01      6.91 o 
 -13   4   6        0.24        1.36      6.30 o 
 -12   4   6        0.63       -0.58      5.47 o 
 -11   4   6       31.02       20.62      6.80 o 
 -10   4   6      112.36      113.98     11.48 o 
  -9   4   6       26.61       14.50      7.27 o 
  -8   4   6     4577.54     4346.31    188.40 o 
  -7   4   6      144.02      129.35     13.31 o 
  -6   4   6      117.14      125.23     15.43 o 
  -5   4   6        0.08        2.55      6.53 o 
  -4   4   6       13.77        9.33      6.42 o 
  -3   4   6        0.92       -4.41      5.20 o 
  -2   4   6      219.73      247.47     20.30 o 
  -1   4   6      203.46      192.15     17.44 o 
   0   4   6     1021.04     1072.03     58.59 o 
   1   4   6       22.97       27.83      8.33 o 
   2   4   6     1682.85     1686.07     42.76 o 
   3   4   6        0.03        4.07      5.03 o 
   4   4   6       82.05       79.68      9.82 o 
   5   4   6        8.95        2.77      7.33 o 
   6   4   6        0.64       -6.70      5.84 o 
   7   4   6        3.21       -4.93      6.75 o 
   8   4   6       82.29       73.99     19.25 o 
   9   4   6       36.86       25.11     10.58 o 
  10   4   6     1042.71     1068.02     60.71 o 
  11   4   6      125.18       83.86     23.62 o 
  12   4   6      186.73      188.28     32.13 o 
 -15   5   6        6.74       11.45      7.40 o 
 -14   5   6       24.08        7.41      9.51 o 
 -13   5   6       41.96       23.69      8.02 o 
 -12   5   6       57.29       41.86      8.47 o 
 -11   5   6      109.36       88.44     10.74 o 
 -10   5   6      524.54      510.29     21.93 o 
  -9   5   6      998.33      969.32     30.23 o 
  -8   5   6      293.76      326.47     20.30 o 
  -7   5   6       30.53       42.27      9.06 o 
  -6   5   6        0.45        2.39      6.05 o 
  -5   5   6        6.29        5.94      5.80 o 
  -4   5   6        3.72        2.27      6.42 o 
  -3   5   6       28.61       20.06      8.03 o 
  -2   5   6      208.59      200.20     18.80 o 
  -1   5   6      415.71      427.23     26.09 o 
   0   5   6      608.26      620.51     26.21 o 
   1   5   6     5319.84     5490.24    163.06 o 
   2   5   6      382.09      416.93     21.18 o 
   3   5   6       24.85       19.01      6.56 o 
   4   5   6        2.85       -4.60      6.17 o 
   5   5   6      103.24       81.50     19.84 o 
   6   5   6        2.36       -7.09      9.92 o 
   7   5   6       37.26       40.16     15.59 o 
   8   5   6        0.75       -2.36     10.87 o 
   9   5   6      180.68      246.39     33.78 o 
  10   5   6      234.83      150.01     27.40 o 
  11   5   6      440.84      425.24     57.05 o 
 -14   6   6        2.14        3.97      7.03 o 
 -13   6   6       79.22       79.09     11.11 o 
 -12   6   6        5.98       15.64      7.30 o 
 -11   6   6        3.95        7.46      6.00 o 
 -10   6   6        3.13        9.86      6.89 o 
  -9   6   6      138.35       97.45     16.84 o 
  -8   6   6      484.92      455.36     41.40 o 
  -7   6   6      818.33      863.77     27.91 o 
  -6   6   6      129.39      135.60     16.95 o 
  -5   6   6        0.01       -0.35      6.29 o 
  -4   6   6       13.84       34.30      9.77 o 
  -3   6   6       86.15       83.47     13.70 o 
  -2   6   6      615.56      621.29     27.64 o 
  -1   6   6      103.48      121.42     12.39 o 
   0   6   6      867.22      844.59     27.80 o 
   1   6   6       90.81       85.65     10.91 o 
   2   6   6        0.25        7.11      6.06 o 
   3   6   6       10.79       10.91      6.60 o 
   4   6   6        8.47        2.68      5.76 o 
   5   6   6       32.23       30.41     15.24 o 
   6   6   6      142.09      110.34     17.60 o 
   7   6   6        4.87        1.23      8.42 o 
   8   6   6       49.34       40.67     12.60 o 
   9   6   6      185.58      205.21     23.71 o 
  10   6   6      385.87      326.04     29.46 o 
  11   6   6        8.83       14.91     20.55 o 
 -14   7   6        3.04        3.94      7.49 o 
 -13   7   6        4.69        9.93      7.35 o 
 -12   7   6       12.29       15.12      7.16 o 
 -11   7   6      300.40      253.00     19.43 o 
 -10   7   6       46.65       14.46      7.81 o 
  -9   7   6       24.08       32.03     10.28 o 
  -8   7   6        2.74        1.62      7.16 o 
  -7   7   6     1128.76     1175.28     59.53 o 
  -6   7   6      101.15       96.63     14.46 o 
  -5   7   6      119.12      111.75     15.87 o 
  -4   7   6       82.07       50.20     21.14 o 
  -3   7   6      290.92      320.81     24.79 o 
  -2   7   6        0.00       -4.77      5.95 o 
  -1   7   6        0.12       -4.19      5.94 o 
   0   7   6      176.74      176.14     24.02 o 
   1   7   6       14.57        5.77      6.01 o 
   2   7   6       58.39       46.39      9.02 o 
   3   7   6       12.56        5.92      5.25 o 
   4   7   6      101.28       69.18     15.64 o 
   5   7   6      150.98      147.02     32.48 o 
   6   7   6       15.80       18.43     10.02 o 
   7   7   6        0.92        7.03      9.60 o 
   8   7   6        5.82       16.95     18.90 o 
   9   7   6      647.31      515.74     36.04 o 
  10   7   6       15.26       20.68     11.44 o 
 -13   8   6       49.74       43.52     11.45 o 
 -12   8   6      172.44      195.14     22.50 o 
 -11   8   6        2.79        8.81     10.87 o 
 -10   8   6      256.83      236.12     22.97 o 
  -9   8   6      120.07       99.11     25.87 o 
  -8   8   6      549.00      546.93     68.39 o 
  -7   8   6        0.57       -2.96      6.68 o 
  -6   8   6     1006.24      949.66     60.12 o 
  -5   8   6       45.49       25.51      9.50 o 
  -4   8   6      311.11      349.27     47.60 o 
  -3   8   6       62.65       74.66     13.61 o 
  -2   8   6       35.10       38.63     13.35 o 
  -1   8   6       32.16       32.10     26.58 o 
   0   8   6        4.99       15.07      6.80 o 
   1   8   6        0.14       -3.97      5.45 o 
   2   8   6       16.01       23.18      7.34 o 
   3   8   6       86.08       86.62     10.14 o 
   4   8   6       16.51       24.48      8.33 o 
   5   8   6       28.48       25.12     11.08 o 
   6   8   6        3.66       -2.08     10.63 o 
   7   8   6       29.05       31.86     12.32 o 
   8   8   6       15.37       13.49     10.89 o 
   9   8   6        4.54       -6.55      9.81 o 
  10   8   6        9.74        9.90     11.47 o 
 -12   9   6       23.46       14.32     10.93 o 
 -11   9   6      196.64      182.38     56.34 o 
 -10   9   6        0.62       -1.38      8.27 o 
  -9   9   6      123.79      109.99     17.02 o 
  -8   9   6        0.99        1.02      7.64 o 
  -7   9   6      336.52      330.04     27.01 o 
  -6   9   6       36.46       27.32     11.01 o 
  -5   9   6       85.01       74.52     19.37 o 
  -4   9   6       40.65       57.88     12.50 o 
  -3   9   6      425.66      485.42     31.74 o 
  -2   9   6      352.93      410.87     28.94 o 
  -1   9   6       18.69       17.10     10.28 o 
   0   9   6       99.63       82.64     11.85 o 
   1   9   6      410.38      426.62     23.62 o 
   2   9   6      210.75      184.23     16.21 o 
   3   9   6      208.23      234.77     18.55 o 
   4   9   6      148.60      116.73     24.39 o 
   5   9   6        0.44       11.52      9.89 o 
   6   9   6        9.36        9.90     10.89 o 
   7   9   6        3.34        9.61     10.67 o 
   8   9   6       13.01       18.00     12.68 o 
   9   9   6       28.57       12.73     11.50 o 
 -11  10   6        2.80       14.14     11.69 o 
 -10  10   6        9.37       18.61     14.06 o 
  -9  10   6        0.98        1.77      8.27 o 
  -8  10   6      115.00      137.70     19.36 o 
  -7  10   6      151.77      139.59     19.03 o 
  -6  10   6        0.14       -1.95      7.73 o 
  -5  10   6       24.68       17.92      9.33 o 
  -4  10   6      220.33      202.10     21.38 o 
  -3  10   6      146.67      131.62     17.46 o 
  -2  10   6      101.30      112.39     16.33 o 
  -1  10   6       15.74       19.60      9.43 o 
   0  10   6      222.88      198.43     17.04 o 
   1  10   6        7.66       15.33      7.77 o 
   2  10   6      193.09      173.52     16.43 o 
   3  10   6       60.41       50.64     10.83 o 
   4  10   6       59.89       43.97     10.70 o 
   5  10   6        8.81        8.72     10.53 o 
   6  10   6       64.94       45.01     13.55 o 
   7  10   6       16.68       16.94     11.61 o 
   8  10   6       63.26       50.14     15.41 o 
 -10  11   6       24.16       22.56     11.64 o 
  -9  11   6      147.68      153.55     20.80 o 
  -8  11   6       62.16       54.38     18.19 o 
  -7  11   6      553.31      546.88     94.85 o 
  -6  11   6       23.21       35.30     12.09 o 
  -5  11   6        0.53        2.20      8.40 o 
  -4  11   6       97.70      101.58     16.51 o 
  -3  11   6       12.91        7.69      8.61 o 
  -2  11   6       18.61        8.77     13.70 o 
  -1  11   6       56.73       35.22     11.49 o 
   0  11   6       25.45       25.70     10.56 o 
   1  11   6      381.54      411.29     28.17 o 
   2  11   6        3.19       10.59      6.89 o 
   3  11   6      133.40      130.70     15.28 o 
   4  11   6        7.21       14.22      9.00 o 
   5  11   6       61.24       45.31     15.33 o 
   6  11   6        6.72       -0.76     11.39 o 
   7  11   6       50.80       62.16     27.05 o 
  -9  12   6        0.04        3.64      9.93 o 
  -8  12   6      262.34      275.92     38.27 o 
  -7  12   6       11.58        7.78      9.96 o 
  -6  12   6      220.99      196.67     23.05 o 
  -5  12   6      332.45      283.39     27.25 o 
  -4  12   6      114.87      126.64     18.25 o 
  -3  12   6        3.31        8.14      9.52 o 
  -2  12   6      112.93      170.23     21.09 o 
  -1  12   6        1.03        1.88      8.34 o 
   0  12   6      527.84      539.91     35.90 o 
   1  12   6       27.64       31.75     10.08 o 
   2  12   6       44.37       34.27     13.67 o 
   3  12   6        0.08       -4.40      8.29 o 
   4  12   6       13.23        9.58      9.68 o 
   5  12   6       57.30       48.81     15.32 o 
  -7  13   6      272.83      318.82     29.97 o 
  -6  13   6       93.19       70.01     19.61 o 
  -5  13   6      334.81      347.80     30.48 o 
  -4  13   6        2.43       -0.30      9.15 o 
  -3  13   6      106.05      109.25     26.93 o 
  -2  13   6        2.93       10.68     10.55 o 
  -1  13   6      516.59      475.84     34.80 o 
   0  13   6      108.59       79.42     16.36 o 
   1  13   6       11.63       13.24      7.87 o 
   2  13   6      117.06      124.28     14.16 o 
   3  13   6      470.15      583.68     31.90 o 
  -3  14   6       10.82        3.94     13.23 o 
  -2  14   6      121.89      123.72     32.48 o 
  -1  14   6       23.68       27.78     12.49 o 
   0  14   6      302.03      337.61     24.79 o 
 -14   1   7       48.45       33.58     11.93 o 
 -13   1   7       76.82       80.11     11.21 o 
 -12   1   7       32.74       28.04      7.68 o 
 -11   1   7        0.02        1.98      4.98 o 
 -10   1   7       63.42       54.74      8.25 o 
  -9   1   7        8.74        9.17      7.91 o 
  -8   1   7       14.04        7.25     10.16 o 
  -7   1   7       39.96       26.07      9.38 o 
  -6   1   7       84.77       64.72     12.28 o 
  -5   1   7       17.91       10.60      7.13 o 
  -4   1   7      203.14      216.78     22.68 o 
  -3   1   7       52.83       75.08     12.95 o 
  -2   1   7      158.68      142.48     13.50 o 
  -1   1   7      224.82      170.53     17.09 o 
   0   1   7       87.69       78.68     12.36 o 
   1   1   7       17.43       15.25      7.43 o 
   2   1   7        0.08        6.69      6.68 o 
   4   1   7      457.73      456.95     30.07 o 
   5   1   7       12.71       -2.95      8.02 o 
   6   1   7        7.79       19.15      9.58 o 
   7   1   7       56.38       31.98     16.65 o 
   8   1   7       71.25       43.04     13.07 o 
   9   1   7       26.41       12.11     10.77 o 
  10   1   7       14.74        2.14     10.75 o 
 -14   2   7       82.88      101.33     11.34 o 
 -13   2   7       19.32       25.30      8.31 o 
 -12   2   7       33.85       43.57     13.06 o 
 -11   2   7      121.03       97.57     11.43 o 
 -10   2   7       19.16       21.67      8.69 o 
  -9   2   7        0.63        5.27      7.43 o 
  -8   2   7        1.06        4.16      7.21 o 
  -7   2   7       33.24       23.42      9.02 o 
  -6   2   7        9.46       21.58      8.80 o 
  -5   2   7       68.56       72.71     12.95 o 
  -4   2   7       76.12       69.20     12.24 o 
  -3   2   7       15.93        8.55     10.98 o 
  -2   2   7      326.52      297.66     23.69 o 
  -1   2   7       18.15       13.02      7.87 o 
   0   2   7      613.72      561.19     82.09 o 
   1   2   7       19.16       13.35      7.68 o 
   2   2   7     1171.83     1191.64     36.99 o 
   3   2   7      454.19      421.45     30.95 o 
   4   2   7     1027.37     1104.25     39.68 o 
   5   2   7       50.28       52.87     13.15 o 
   6   2   7       73.86       60.21     13.26 o 
   7   2   7        0.15       -5.46      7.89 o 
   8   2   7       60.02       75.69     14.53 o 
   9   2   7       40.47       29.99     12.44 o 
  10   2   7      234.76      241.76     37.68 o 
 -14   3   7       15.13       25.01      8.81 o 
 -13   3   7       34.21       25.45      8.64 o 
 -12   3   7        2.28        7.67      6.84 o 
 -11   3   7        1.22       11.02      7.31 o 
 -10   3   7       22.06        6.65      7.06 o 
  -9   3   7       28.27       22.15      8.30 o 
  -8   3   7      104.07       91.54     14.83 o 
  -7   3   7      348.91      323.42     26.28 o 
  -6   3   7       79.19       67.53     17.13 o 
  -5   3   7       47.28       11.30     17.48 o 
  -4   3   7       19.39       13.83      9.45 o 
  -3   3   7      123.78      177.53     32.48 o 
  -2   3   7      160.99      202.58     19.66 o 
  -1   3   7     1054.70     1003.60     44.53 o 
   0   3   7       58.28       45.71     10.61 o 
   1   3   7     1715.79     1702.73     54.57 o 
   2   3   7       47.52       44.82     10.29 o 
   3   3   7       42.16       53.24     10.89 o 
   4   3   7        1.83       -2.72      7.35 o 
   5   3   7       42.04       50.67     15.12 o 
   6   3   7       25.68       12.69      9.10 o 
   7   3   7       14.92        3.31      9.41 o 
   8   3   7        2.10        5.32      9.26 o 
   9   3   7      102.41      114.69     17.76 o 
  10   3   7        0.07       -7.09     14.41 o 
 -13   4   7        8.69       -5.20      6.45 o 
 -12   4   7       18.44        9.18      7.25 o 
 -11   4   7       17.08       11.92      8.03 o 
 -10   4   7       77.42       70.50     11.64 o 
  -9   4   7      187.53      142.22     15.34 o 
  -8   4   7      702.95      677.75     32.74 o 
  -7   4   7       22.38        7.33     17.72 o 
  -6   4   7        0.33       -7.30      6.66 o 
  -5   4   7       16.89       35.01     10.22 o 
  -4   4   7       11.20        9.07      7.76 o 
  -3   4   7        1.71       -3.23      6.26 o 
  -2   4   7      289.43      285.63     32.60 o 
  -1   4   7       88.81       56.05     18.43 o 
   0   4   7     1264.08     1246.49     40.25 o 
   1   4   7        0.06        0.95      6.76 o 
   2   4   7     1177.87     1161.68     37.50 o 
   3   4   7        7.29        4.84      7.20 o 
   4   4   7      175.21      178.13     23.74 o 
   5   4   7       19.39       -3.78     10.87 o 
   6   4   7        0.32       10.63     13.47 o 
   7   4   7        1.44       -8.27     11.58 o 
   8   4   7       53.73       83.39     23.86 o 
   9   4   7        3.03       -0.47     13.23 o 
 -13   5   7       17.41       16.23      8.12 o 
 -12   5   7      100.26       94.30     13.95 o 
 -11   5   7      373.07      373.52     43.81 o 
 -10   5   7       96.26       94.94     13.34 o 
  -9   5   7      577.70      560.34     26.94 o 
  -8   5   7        0.44       -1.65      7.26 o 
  -7   5   7      215.63      213.45     22.03 o 
  -6   5   7       62.73       80.63     14.52 o 
  -5   5   7       11.12        6.66      7.85 o 
  -4   5   7        3.34        5.39      7.30 o 
  -3   5   7        0.58        2.59      8.74 o 
  -2   5   7      102.65      121.90     23.51 o 
  -1   5   7     1109.11     1174.60     52.56 o 
   0   5   7       10.49        6.42      7.16 o 
   1   5   7     2342.25     2323.25     64.50 o 
   2   5   7      268.68      283.17     19.17 o 
   3   5   7      600.26      612.32     38.98 o 
   4   5   7       12.83        4.96     12.28 o 
   5   5   7       23.15        6.38     11.81 o 
   6   5   7        5.43        8.98     12.99 o 
   7   5   7        3.08        0.94     12.99 o 
   8   5   7       21.57       14.65     14.17 o 
   9   5   7       93.48       54.33     19.84 o 
 -12   6   7      465.41      479.84     56.34 o 
 -11   6   7       77.74       51.17     13.38 o 
 -10   6   7      105.98       96.85     13.53 o 
  -9   6   7       42.12       43.74     10.50 o 
  -8   6   7       81.58       55.66     21.50 o 
  -7   6   7       11.05        1.84      7.77 o 
  -6   6   7      793.89      751.59     34.66 o 
  -5   6   7       58.39       54.02     12.40 o 
  -4   6   7      234.77      235.83     47.01 o 
  -3   6   7       59.22       46.04     11.37 o 
  -2   6   7      579.60      624.49     49.61 o 
  -1   6   7       36.86       23.82     14.17 o 
   0   6   7      710.26      832.22     33.83 o 
   1   6   7      637.59      665.16     24.73 o 
   2   6   7      676.44      742.42     49.68 o 
   3   6   7       29.87       22.45      9.91 o 
   4   6   7      557.47      623.49     63.31 o 
   5   6   7       19.23       12.67     10.59 o 
   6   6   7        9.46       14.79     10.85 o 
   7   6   7        0.23        0.58      9.17 o 
   8   6   7       42.21       43.72     14.42 o 
 -12   7   7        9.44       10.79     10.77 o 
 -11   7   7       42.31       36.07     12.26 o 
 -10   7   7       42.51       30.84     11.57 o 
  -9   7   7      204.01      187.49     29.53 o 
  -8   7   7      390.45      322.16     27.80 o 
  -7   7   7       46.65       30.53     18.07 o 
  -6   7   7       63.27       60.60     14.00 o 
  -5   7   7     1989.94     2084.66     58.97 o 
  -4   7   7        7.41       12.91      8.68 o 
  -3   7   7      535.04      584.15     30.12 o 
  -2   7   7       39.10       30.77     10.73 o 
  -1   7   7      398.54      444.35     30.33 o 
   0   7   7       43.63       32.75     10.56 o 
   1   7   7       60.71       71.70     11.18 o 
   2   7   7       26.48       18.62     10.89 o 
   3   7   7      529.69      534.86     32.58 o 
   4   7   7       77.58       35.46     17.84 o 
   5   7   7      553.77      593.31     38.79 o 
   6   7   7      131.24      160.11     31.07 o 
   7   7   7      262.22      230.23     37.09 o 
   8   7   7        0.03       -2.40     10.33 o 
 -11   8   7       85.17       99.21     49.14 o 
 -10   8   7      272.62      301.37     28.55 o 
  -9   8   7       15.91        0.27      9.25 o 
  -8   8   7      170.42      158.92     38.15 o 
  -7   8   7        0.31       -0.99      7.90 o 
  -6   8   7       11.34        2.28      8.40 o 
  -5   8   7      114.80      119.53     39.57 o 
  -4   8   7     1003.47     1073.17     41.92 o 
  -3   8   7       38.36       32.17     17.36 o 
  -2   8   7      968.38     1072.02     41.00 o 
  -1   8   7       46.60       46.82     12.64 o 
   0   8   7      222.76      206.41     21.62 o 
   1   8   7        0.41        7.07      8.94 o 
   2   8   7        0.93        0.16      8.55 o 
   3   8   7       26.62       20.02      9.27 o 
   4   8   7      525.81      522.25     41.70 o 
   5   8   7      377.29      396.29     33.04 o 
   6   8   7     1100.07     1077.68     47.07 o 
   7   8   7        1.78       11.53     11.80 o 
 -10   9   7       42.04        5.35      9.89 o 
  -9   9   7       10.45        9.02     12.76 o 
  -8   9   7       56.74       54.24     13.95 o 
  -7   9   7      569.82      534.52     35.82 o 
  -6   9   7      124.32      107.29     17.22 o 
  -5   9   7      948.09      908.98     39.96 o 
  -4   9   7       69.58       65.32     17.95 o 
  -3   9   7      891.03      890.86     76.30 o 
  -2   9   7      121.49      133.43     18.84 o 
  -1   9   7      152.35      154.03     32.84 o 
   0   9   7        5.56       -5.96      7.72 o 
   1   9   7        0.45       -5.37      8.33 o 
   2   9   7       43.98       35.63     16.77 o 
   3   9   7      118.41      120.88     14.62 o 
   4   9   7       28.95       42.55     14.61 o 
   5   9   7      695.22      779.46     40.60 o 
   6   9   7       33.03       23.79     13.58 o 
  -9  10   7       12.91       19.01     11.44 o 
  -8  10   7       51.53       50.85     31.30 o 
  -7  10   7       71.46       63.03     25.04 o 
  -6  10   7       99.65       74.30     26.81 o 
  -5  10   7       30.99       39.33     21.73 o 
  -4  10   7     1429.43     1487.01     51.91 o 
  -3  10   7       29.91       23.17     10.55 o 
  -2  10   7      399.81      346.49     28.81 o 
  -1  10   7       17.31       16.51     10.36 o 
   0  10   7        9.30        9.72     12.64 o 
   1  10   7        1.60       11.53     10.02 o 
   2  10   7        1.74        2.74      8.25 o 
   3  10   7       16.80        0.10      8.39 o 
   4  10   7      385.69      357.27     32.46 o 
   5  10   7       21.55       11.80     13.62 o 
  -7  11   7      330.99      320.00     29.45 o 
  -6  11   7      161.48      126.97     19.54 o 
  -5  11   7      131.84      108.87     18.29 o 
  -4  11   7       26.30        8.32     10.87 o 
  -3  11   7      281.59      301.48     28.54 o 
  -2  11   7       18.75       12.31     10.68 o 
  -1  11   7       40.50       43.80     15.83 o 
   0  11   7       20.53       11.47     10.50 o 
   1  11   7        2.92       -3.90     10.25 o 
   2  11   7        7.20        2.54     10.51 o 
   3  11   7      232.93      282.73     25.10 o 
  -4  12   7       42.67       46.26     30.00 o 
  -3  12   7        1.37        6.81     10.42 o 
  -2  12   7        3.75       -0.55      8.91 o 
  -1  12   7        0.62       -6.18      8.81 o 
   0  12   7        4.47       10.90     10.93 o 
 -12   0   8      375.36      468.46     49.37 o 
 -11   0   8       71.01       77.72     22.44 o 
 -10   0   8       40.14       17.95     13.70 o 
  -9   0   8       56.98       39.45     16.54 o 
  -8   0   8       32.84       27.88     15.59 o 
  -7   0   8        1.67        0.24     10.16 o 
  -6   0   8        3.32       21.26     13.70 o 
  -5   0   8        4.62       -2.13      9.45 o 
  -4   0   8     2646.20     2422.13     89.53 o 
  -3   0   8      639.01      647.76     44.65 o 
  -2   0   8     1944.32     1980.37     78.90 o 
  -1   0   8      110.50      116.23     23.39 o 
   0   0   8      312.69      325.77     35.44 o 
   1   0   8        5.55       -1.18     10.39 o 
   3   0   8      613.00      746.98     49.37 o 
   4   0   8       15.16       22.91     16.30 o 
   5   0   8      639.82      713.20     50.32 o 
   6   0   8      332.27      366.88     41.81 o 
   7   0   8       72.07       47.48     22.44 o 
 -12   1   8        1.40       -0.94      8.76 o 
 -11   1   8      225.86      257.43     25.85 o 
 -10   1   8        2.07       -4.00      7.32 o 
  -9   1   8        7.33       11.81      9.02 o 
  -8   1   8       14.29       -2.68      6.60 o 
  -7   1   8      128.37      128.38     18.16 o 
  -6   1   8      213.76      215.81     22.38 o 
  -5   1   8     1599.95     1666.32     52.52 o 
  -4   1   8       34.61       27.93     21.03 o 
  -3   1   8     1598.78     1527.05     48.52 o 
  -2   1   8      142.84      128.75     17.27 o 
  -1   1   8      629.34      601.97     34.25 o 
   0   1   8       19.66       21.01      9.60 o 
   1   1   8        9.29        5.66      7.85 o 
   3   1   8       65.16       86.70     21.50 o 
   4   1   8        7.74        3.97     14.17 o 
   5   1   8     1364.92     1408.24     49.03 o 
   6   1   8      100.69      110.45     38.74 o 
   7   1   8      373.41      451.66     33.61 o 
 -11   2   8       31.35       23.80      8.74 o 
 -10   2   8      138.17      117.84     14.92 o 
  -9   2   8       10.87        6.79      8.43 o 
  -8   2   8      109.47      136.61     19.21 o 
  -7   2   8       90.26       94.90     16.23 o 
  -6   2   8      804.79      804.76     40.75 o 
  -5   2   8       92.98       74.02     27.99 o 
  -4   2   8     1033.93     1071.13     49.85 o 
  -3   2   8       47.61       33.43     11.68 o 
  -2   2   8      412.20      413.31     23.87 o 
  -1   2   8        0.20       -9.08      6.18 o 
   0   2   8       32.44       37.40     10.63 o 
   1   2   8      119.30      133.18     16.29 o 
   3   2   8       67.38       71.11     20.32 o 
   4   2   8      384.66      359.24     28.81 o 
   5   2   8       93.44       84.00     25.87 o 
   6   2   8      397.79      402.85     31.65 o 
   7   2   8       38.44       41.42     14.43 o 
 -11   3   8       42.18       31.76     12.78 o 
 -10   3   8       13.15        4.82      9.09 o 
  -9   3   8      295.79      292.74     27.20 o 
  -8   3   8      100.78      112.90     23.15 o 
  -7   3   8      407.75      428.60     32.45 o 
  -6   3   8        2.51       12.16      9.89 o 
  -5   3   8      359.86      471.91     42.88 o 
  -4   3   8        0.10        0.42      7.38 o 
  -3   3   8      276.30      298.85     25.89 o 
  -2   3   8        4.78       13.48     10.16 o 
  -1   3   8      130.12      112.31     16.57 o 
   0   3   8      147.97      122.02     16.61 o 
   1   3   8      291.92      275.31     19.22 o 
   3   3   8      976.16     1034.72     55.99 o 
   4   3   8      220.58      232.22     23.38 o 
   5   3   8       75.06       73.80     15.36 o 
   6   3   8       13.09       20.32     16.54 o 
   7   3   8       30.83       44.41     19.61 o 
 -11   4   8       12.04        6.41      9.60 o 
 -10   4   8      205.16      202.52     34.25 o 
  -9   4   8        9.26       10.38      9.35 o 
  -8   4   8      745.68      823.21     38.48 o 
  -7   4   8        2.22        6.24      8.50 o 
  -6   4   8      395.58      435.25     31.89 o 
  -5   4   8       72.61       55.76     13.35 o 
  -4   4   8       19.65       19.11      9.85 o 
  -3   4   8       12.69       17.69      9.08 o 
  -2   4   8       46.47       44.82     22.68 o 
  -1   4   8       82.52       86.24     15.10 o 
   0   4   8      256.47      265.48     24.21 o 
   1   4   8       38.02       62.67     15.47 o 
   2   4   8      730.34      741.31     46.07 o 
   3   4   8       18.95       15.83     14.65 o 
   4   4   8      196.50      182.14     31.66 o 
   5   4   8       21.94       23.39     17.25 o 
   6   4   8       54.57       41.34     18.66 o 
 -10   5   8      142.13      145.07     19.58 o 
  -9   5   8      312.66      274.76     32.13 o 
  -8   5   8        2.57        2.44      9.08 o 
  -7   5   8      429.59      435.01     32.65 o 
  -6   5   8       24.17       25.33     10.38 o 
  -5   5   8        0.14       -1.10      7.21 o 
  -4   5   8        2.18        4.84      8.01 o 
  -3   5   8      122.60      108.64     21.14 o 
  -2   5   8       38.64       12.98     20.55 o 
  -1   5   8      131.09      131.95     17.45 o 
   0   5   8       18.78       18.17     10.04 o 
   1   5   8      699.21      739.18     47.01 o 
   2   5   8       23.80       20.55     15.12 o 
   3   5   8      276.41      267.80     26.28 o 
   4   5   8       64.73       53.84     15.12 o 
   5   5   8       13.55       20.79     17.72 o 
   6   5   8      100.51      122.84     28.58 o 
  -9   6   8       60.63       55.18     14.86 o 
  -8   6   8      336.39      324.64     28.83 o 
  -7   6   8       34.60       38.00     13.42 o 
  -6   6   8       61.04       38.19     12.52 o 
  -5   6   8       49.14       61.51     14.70 o 
  -4   6   8      126.16      116.94     18.12 o 
  -3   6   8        0.30       -1.22      8.26 o 
  -2   6   8        0.12        0.66     12.52 o 
  -1   6   8       69.36       79.02     21.38 o 
   0   6   8      249.31      271.68     24.97 o 
   1   6   8       96.64       65.44     19.61 o 
   2   6   8      391.04      358.37     38.98 o 
   3   6   8        0.70        8.13     10.63 o 
   4   6   8       28.34       37.56     13.59 o 
   5   6   8       43.45       61.96     16.95 o 
  -8   7   8        6.57       16.16     10.56 o 
  -7   7   8       32.12       26.33     12.38 o 
  -6   7   8        0.00       10.64     10.26 o 
  -5   7   8       29.28       18.69     10.39 o 
  -4   7   8       35.49       36.05     26.69 o 
  -3   7   8        1.03       11.69      9.53 o 
  -2   7   8        1.61       -0.83      8.10 o 
  -1   7   8      279.09      249.52     24.37 o 
   0   7   8       17.54        8.76      9.75 o 
   1   7   8       12.92        6.61     12.05 o 
   2   7   8       17.22      -10.16     12.28 o 
   3   7   8       79.81       82.63     35.20 o 
   4   7   8       33.26       33.73     14.53 o 
  -7   8   8       77.74       42.59     13.65 o 
  -6   8   8      552.42      528.92     50.08 o 
  -5   8   8      193.97      206.18     24.45 o 
  -4   8   8        0.14       -5.15      8.77 o 
  -3   8   8        3.27        0.99     16.06 o 
  -2   8   8        1.49       -5.89      9.17 o 
  -1   8   8        0.11       -2.70      8.63 o 
   0   8   8      139.61      141.92     20.18 o 
   1   8   8        2.94       11.10     13.94 o 
   2   8   8        6.63        0.94     13.94 o 
   3   8   8        0.11       -5.91     13.94 o 
  -5   9   8        0.02       -2.39      9.09 o 
  -4   9   8       19.63       23.92     11.64 o 
  -3   9   8       65.68       73.17     16.47 o 
  -2   9   8        2.21        2.56      9.65 o 
  -1   9   8       12.48        0.27      9.26 o 
   0   9   8        0.30       -0.48      9.93 o 
  -7   1   9       31.89       27.57     11.75 o 
  -6   1   9        6.84       11.91     11.22 o 
  -5   1   9       19.38        4.94      8.60 o 
  -4   1   9       21.63       11.48      9.76 o 
  -3   1   9        0.73       -1.70     12.17 o 
  -2   1   9       11.53        6.41      9.31 o 
  -1   1   9      226.83      211.52     22.86 o 
   0   1   9       19.82        9.28     10.87 o 
  -7   2   9        0.27      -10.09      6.73 o 
  -6   2   9       25.73       24.52     10.82 o 
  -5   2   9       22.85       15.38      9.79 o 
  -4   2   9       27.29       11.66      9.24 o 
  -3   2   9        6.68        2.86      8.07 o 
  -2   2   9      122.77      109.17     17.38 o 
  -1   2   9        0.77      -10.58      8.14 o 
   0   2   9        5.68        3.51      8.51 o 
  -6   3   9        9.49        2.20      9.75 o 
  -5   3   9        1.92        1.17      7.21 o 
  -4   3   9       19.41        6.54     11.56 o 
  -3   3   9        9.19        9.20      7.93 o 
  -2   3   9        4.82       10.87      9.58 o 
  -1   3   9       64.48       64.38     14.62 o 
   0   3   9      123.43      129.99     18.46 o 
  -5   4   9        0.08        8.52     10.16 o 
  -4   4   9       35.93       32.05     16.65 o 
  -3   4   9       47.95       34.29     13.11 o 
  -2   4   9        9.65        2.58      9.50 o 
  -1   4   9       25.38       34.19     12.32 o 
   0   4   9      172.78      150.72     26.22 o 
                                                 
